# Supplementary material for: Poly[μ2-chlorido-dichlorido[μ2-4′-(4-pyrid­yl)-2,2′:6′,2′′-terpyridine]­copper(I)copper(II)]
Source: Acta Crystallogr Sect E Struct Rep Online. 2011 Apr 29;67(Pt 5):m639. doi: 10.1107/S1600536811014759 (PMC3089113; doi:10.1107/S1600536811014759)
Supplement: Supplementary file 1 [file e-67-0m639-sup1.cif]

##############################################################################
#                                                                            #
# This CIF contains the data in a paper accepted for publication in          #
# Acta Crystallographica Section E. It conforms to the requirements of       #
# Notes for Authors for Acta Crystallographica Section E, and has been       #
# peer reviewed under the auspices of the IUCr Commission on Journals.       #
#                                                                            #
# Full details of the Crystallographic Information File format               #
# are given in the paper "The Crystallographic Information File (CIF):       #
# a New Standard Archive File for Crystallography" by S. R. Hall, F. H.      #
# Allen and I. D. Brown [Acta Cryst. (1991), A47, 655-685].                  #
#                                                                            #
# The current version of the core CIF dictionary is obtainable from          #
# ftp://ftp.iucr.org/pub/cif_core.dic.                                       #
#                                                                            #
# Software is freely available for graphical display of the structure(s)     #
# in this CIF. For information consult the CIF software page                 #
# http://www.iucr.org/resources/cif/software.                                #
#                                                                            #
# This file may be used for bona fide research purposes within the           #
# scientific community so long as proper attribution is given to the journal # 
# article from which it was obtained.                                        #
#                                                                            #
##############################################################################
data_I
_audit_creation_method     SHELXL97
_chemical_name_systematic
;
Poly[\m~2~-chlorido-dichlorido[\m~2~-4'-(4-pyridyl)-2,2':6',2''-
terpyridine]copper(I)copper(II)]
;
_chemical_name_common     ?
_chemical_formula_moiety     'C20 H14 Cl3 Cu2 N4'
_chemical_formula_sum     'C20 H14 Cl3 Cu2 N4'
_chemical_formula_iupac     '[Cu2 Cl3 (C20 H14 N4)]'
_chemical_formula_weight     543.78
_chemical_melting_point     ?
_symmetry_cell_setting     triclinic
_symmetry_space_group_name_H-M     'P -1'
_symmetry_space_group_name_Hall     '-P 1'
loop_
    _symmetry_equiv_pos_as_xyz
    'x, y, z'
    '-x, -y, -z'
_cell_length_a     8.1389(8)
_cell_length_b     9.8161(10)
_cell_length_c     12.4823(13)
_cell_angle_alpha     79.512(2)
_cell_angle_beta     85.036(2)
_cell_angle_gamma     88.202(2)
_cell_volume     976.78(17)
_cell_formula_units_Z     2
_cell_measurement_reflns_used     1056
_cell_measurement_theta_min     2.442
_cell_measurement_theta_max     26.00
_cell_measurement_temperature     294(2)
_exptl_crystal_description     block
_exptl_crystal_colour     black
_exptl_crystal_size_max     0.15
_exptl_crystal_size_mid     0.12
_exptl_crystal_size_min     0.10
_exptl_crystal_density_diffrn     1.849
_exptl_crystal_density_meas     ?
_exptl_crystal_density_method     'not measured'
_exptl_crystal_F_000     542
_exptl_absorpt_coefficient_mu     2.603
_exptl_absorpt_correction_type     multi-scan
_exptl_absorpt_process_details     '(SADABS; Sheldrick, 1996)'
_exptl_absorpt_correction_T_min     0.694
_exptl_absorpt_correction_T_max     0.771
_exptl_special_details
;
;
_diffrn_ambient_temperature     294(2)
_diffrn_radiation_type     MoK\a
_diffrn_radiation_wavelength     0.71073
_diffrn_radiation_source     'fine-focus sealed tube'
_diffrn_radiation_monochromator     graphite
_diffrn_measurement_device_type     'Bruker SMART'
_diffrn_measurement_method     '\f and \w'
_diffrn_detector_area_resol_mean     ?
_diffrn_reflns_number     7840
_diffrn_reflns_av_R_equivalents     0.0144
_diffrn_reflns_av_sigmaI/netI     0.0227
_diffrn_reflns_theta_min     2.11
_diffrn_reflns_theta_max     26.00
_diffrn_reflns_theta_full     26.00
_diffrn_measured_fraction_theta_max     0.988
_diffrn_measured_fraction_theta_full     0.988
_diffrn_reflns_limit_h_min     -10
_diffrn_reflns_limit_h_max     9
_diffrn_reflns_limit_k_min     -12
_diffrn_reflns_limit_k_max     12
_diffrn_reflns_limit_l_min     -15
_diffrn_reflns_limit_l_max     15
_diffrn_standards_number     ?
_diffrn_standards_interval_count     ?
_diffrn_standards_interval_time     ?
_diffrn_standards_decay_%     ?
_refine_special_details
;
Refinement of <i>F</i>^2^ against ALL reflections. The weighted <i>R</i>-factor
<i>wR</i> and goodness of fit <i>S</i> are based on <i>F</i>^2^, conventional
<i>R</i>-factors <i>R</i> are based on <i>F</i>, with <i>F</i> set to zero for
negative <i>F</i>^2^. The threshold expression of <i>F</i>^2^ >
\s(<i>F</i>^2^) is used only for calculating <i>R</i>-factors(gt) <i>etc</i>.
and is not relevant to the choice of reflections for refinement.
<i>R</i>-factors based on <i>F</i>^2^ are statistically about twice as large
as those based on <i>F</i>, and <i>R</i>-factors based on ALL data will be
even larger.
;
_reflns_number_total     3778
_reflns_number_gt     3391
_reflns_threshold_expression     I>2\s(I)
_refine_ls_structure_factor_coef     Fsqd
_refine_ls_matrix_type     full
_refine_ls_R_factor_all     0.0301
_refine_ls_R_factor_gt     0.0268
_refine_ls_wR_factor_gt     0.0705
_refine_ls_wR_factor_ref     0.0720
_refine_ls_goodness_of_fit_ref     1.058
_refine_ls_restrained_S_all     1.058
_refine_ls_number_reflns     3778
_refine_ls_number_parameters     262
_refine_ls_number_restraints     0
_refine_ls_hydrogen_treatment     constr
_refine_ls_weighting_scheme     calc
_refine_ls_weighting_details
       'calc w = 1/[\s^2^(Fo^2^)+(0.0383P)^2^+0.3983P] where P=(Fo^2^+2Fc^2^)/3'
_atom_sites_solution_hydrogens     geom
_atom_sites_solution_primary     direct
_atom_sites_solution_secondary     difmap
_refine_ls_shift/su_max     0.002
_refine_ls_shift/su_mean     0.000
_refine_diff_density_max     0.404
_refine_diff_density_min     -0.339
_refine_ls_extinction_method     none
_refine_ls_extinction_coef     ?
loop_
    _atom_type_symbol
    _atom_type_description
    _atom_type_scat_dispersion_real
    _atom_type_scat_dispersion_imag
    _atom_type_scat_source
    'C' 'C' 0.0033 0.0016
                         'International Tables Vol C Tables 4.2.6.8 and 6.1.1.4'
    'H' 'H' 0.0000 0.0000
                         'International Tables Vol C Tables 4.2.6.8 and 6.1.1.4'
    'N' 'N' 0.0061 0.0033
                         'International Tables Vol C Tables 4.2.6.8 and 6.1.1.4'
    'Cl' 'Cl' 0.1484 0.1585
                         'International Tables Vol C Tables 4.2.6.8 and 6.1.1.4'
    'Cu' 'Cu' 0.3201 1.2651
                         'International Tables Vol C Tables 4.2.6.8 and 6.1.1.4'
_computing_data_collection     'SMART (Bruker, 1998)'
_computing_cell_refinement     'SAINT (Bruker, 1998)'
_computing_data_reduction     'SAINT (Bruker, 1998)'
_computing_structure_solution     'SHELXS97 (Sheldrick, 2008)'
_computing_structure_refinement     'SHELXL97 (Sheldrick, 2008)'
_computing_molecular_graphics     'SHELXTL (Sheldrick, 2008)'
_computing_publication_material     'SHELXTL (Sheldrick, 2008)'
loop_
    _atom_site_type_symbol
    _atom_site_label
    _atom_site_fract_x
    _atom_site_fract_y
    _atom_site_fract_z
    _atom_site_U_iso_or_equiv
    _atom_site_adp_type
    _atom_site_calc_flag
    _atom_site_refinement_flags
    _atom_site_occupancy
    _atom_site_symmetry_multiplicity
    _atom_site_disorder_assembly
    _atom_site_disorder_group
    Cu Cu1 1.55686(3) 0.36696(3) -0.35707(2) 0.02849(9) Uani d . 1 1 . .
    Cu Cu2 1.49349(3) 0.14312(3) -0.05428(3) 0.04087(10) Uani d . 1 1 . .
    Cl Cl1 1.36557(7) -0.05058(6) -0.10452(5) 0.03600(14) Uani d . 1 1 . .
    Cl Cl3 1.68201(7) 0.25884(6) -0.18347(5) 0.03968(15) Uani d . 1 1 . .
    Cl Cl2 1.73952(7) 0.30031(7) -0.48213(5) 0.04485(16) Uani d . 1 1 . .
    C C16 0.4539(2) 0.3584(2) 0.30399(17) 0.0271(4) Uani d . 1 1 . .
    N N2 0.6324(2) 0.54582(18) 0.28869(14) 0.0266(4) Uani d . 1 1 . .
    N N4 1.2937(2) 0.24557(19) 0.00438(16) 0.0332(4) Uani d . 1 1 . .
    N N3 0.3521(2) 0.43980(19) 0.35802(14) 0.0299(4) Uani d . 1 1 . .
    N N1 0.6210(2) 0.77686(18) 0.35354(14) 0.0288(4) Uani d . 1 1 . .
    C C11 1.3087(3) 0.3651(2) 0.03817(19) 0.0333(5) Uani d . 1 1 . .
    H H11 1.4103 0.4084 0.0239 0.040 Uiso calc R 1 1 . .
    C C15 0.6150(2) 0.4212(2) 0.26284(17) 0.0265(4) Uani d . 1 1 . .
    C C14 0.7417(2) 0.3610(2) 0.20518(17) 0.0282(4) Uani d . 1 1 . .
    H H14 0.7274 0.2755 0.1854 0.034 Uiso calc R 1 1 . .
    C C9 1.0297(2) 0.3681(2) 0.11560(17) 0.0273(4) Uani d . 1 1 . .
    C C8 0.8918(2) 0.4302(2) 0.17696(17) 0.0260(4) Uani d . 1 1 . .
    C C6 0.7742(2) 0.6135(2) 0.26509(17) 0.0270(4) Uani d . 1 1 . .
    C C7 0.9077(2) 0.5576(2) 0.20962(17) 0.0286(4) Uani d . 1 1 . .
    H H7 1.0068 0.6047 0.1944 0.034 Uiso calc R 1 1 . .
    C C10 1.1832(3) 0.4291(2) 0.09312(19) 0.0324(5) Uani d . 1 1 . .
    H H10 1.2014 0.5126 0.1150 0.039 Uiso calc R 1 1 . .
    C C1 0.6025(3) 0.8956(2) 0.39099(19) 0.0355(5) Uani d . 1 1 . .
    H H1 0.5002 0.9170 0.4237 0.043 Uiso calc R 1 1 . .
    C C3 0.8787(3) 0.9570(3) 0.3336(2) 0.0464(6) Uani d . 1 1 . .
    H H3 0.9655 1.0182 0.3272 0.056 Uiso calc R 1 1 . .
    C C18 0.2576(3) 0.1787(3) 0.3369(2) 0.0415(6) Uani d . 1 1 . .
    H H18 0.2260 0.0904 0.3308 0.050 Uiso calc R 1 1 . .
    C C4 0.9006(3) 0.8347(2) 0.2933(2) 0.0404(6) Uani d . 1 1 . .
    H H4 1.0018 0.8122 0.2598 0.049 Uiso calc R 1 1 . .
    C C5 0.7688(3) 0.7472(2) 0.30392(17) 0.0286(4) Uani d . 1 1 . .
    C C17 0.4102(3) 0.2284(2) 0.29147(19) 0.0335(5) Uani d . 1 1 . .
    H H17 0.4816 0.1749 0.2532 0.040 Uiso calc R 1 1 . .
    C C2 0.7283(3) 0.9875(3) 0.3832(2) 0.0411(6) Uani d . 1 1 . .
    H H2 0.7120 1.0691 0.4109 0.049 Uiso calc R 1 1 . .
    C C13 1.0125(3) 0.2455(3) 0.0776(2) 0.0465(7) Uani d . 1 1 . .
    H H13 0.9113 0.2014 0.0886 0.056 Uiso calc R 1 1 . .
    C C20 0.2040(3) 0.3911(3) 0.40001(19) 0.0368(5) Uani d . 1 1 . .
    H H20 0.1330 0.4468 0.4364 0.044 Uiso calc R 1 1 . .
    C C19 0.1529(3) 0.2610(3) 0.3913(2) 0.0420(6) Uani d . 1 1 . .
    H H19 0.0496 0.2296 0.4216 0.050 Uiso calc R 1 1 . .
    C C12 1.1452(3) 0.1887(3) 0.0232(2) 0.0480(7) Uani d . 1 1 . .
    H H12 1.1300 0.1065 -0.0014 0.058 Uiso calc R 1 1 . .
loop_
    _atom_site_aniso_label
    _atom_site_aniso_U_11
    _atom_site_aniso_U_22
    _atom_site_aniso_U_33
    _atom_site_aniso_U_12
    _atom_site_aniso_U_13
    _atom_site_aniso_U_23
    Cu1 0.02035(14) 0.03193(16) 0.03487(16) 0.00211(10) 0.00583(10) -0.01466(11)
    Cu2 0.02869(16) 0.04265(18) 0.0509(2) 0.00035(12) 0.01106(13) -0.01440(14)
    Cl1 0.0362(3) 0.0355(3) 0.0399(3) -0.0021(2) -0.0025(2) -0.0165(2)
    Cl3 0.0261(3) 0.0494(3) 0.0401(3) -0.0083(2) 0.0011(2) 0.0003(3)
    Cl2 0.0350(3) 0.0568(4) 0.0461(3) 0.0020(3) 0.0134(2) -0.0265(3)
    C16 0.0199(10) 0.0300(11) 0.0308(11) 0.0016(8) 0.0031(8) -0.0069(9)
    N2 0.0191(8) 0.0270(9) 0.0340(9) 0.0018(7) 0.0035(7) -0.0092(7)
    N4 0.0229(9) 0.0345(10) 0.0428(11) 0.0016(7) 0.0081(8) -0.0140(8)
    N3 0.0234(9) 0.0323(10) 0.0334(10) 0.0012(7) 0.0061(7) -0.0085(8)
    N1 0.0244(9) 0.0311(9) 0.0335(9) 0.0033(7) -0.0003(7) -0.0143(8)
    C11 0.0208(10) 0.0339(12) 0.0455(13) -0.0020(9) 0.0067(9) -0.0120(10)
    C15 0.0211(10) 0.0263(10) 0.0319(11) 0.0001(8) 0.0028(8) -0.0073(8)
    C14 0.0228(10) 0.0270(10) 0.0359(11) -0.0002(8) 0.0051(8) -0.0121(9)
    C9 0.0217(10) 0.0289(11) 0.0315(11) 0.0030(8) 0.0033(8) -0.0092(9)
    C8 0.0211(10) 0.0285(11) 0.0291(10) 0.0023(8) 0.0016(8) -0.0094(8)
    C6 0.0203(10) 0.0284(11) 0.0331(11) 0.0024(8) 0.0015(8) -0.0099(9)
    C7 0.0199(10) 0.0309(11) 0.0365(12) -0.0011(8) 0.0035(8) -0.0125(9)
    C10 0.0235(11) 0.0306(11) 0.0452(13) -0.0013(9) 0.0034(9) -0.0149(10)
    C1 0.0316(12) 0.0363(12) 0.0416(13) 0.0062(10) 0.0012(10) -0.0184(10)
    C3 0.0365(13) 0.0401(14) 0.0682(18) -0.0090(11) -0.0012(12) -0.0244(13)
    C18 0.0294(12) 0.0366(13) 0.0583(16) -0.0068(10) 0.0024(11) -0.0096(11)
    C4 0.0261(11) 0.0393(13) 0.0595(15) -0.0017(10) 0.0031(10) -0.0213(12)
    C5 0.0238(10) 0.0294(11) 0.0342(11) 0.0038(8) -0.0005(8) -0.0117(9)
    C17 0.0232(11) 0.0334(12) 0.0444(13) -0.0002(9) 0.0043(9) -0.0115(10)
    C2 0.0433(14) 0.0348(13) 0.0504(14) 0.0015(10) -0.0019(11) -0.0231(11)
    C13 0.0246(11) 0.0452(14) 0.0749(18) -0.0108(10) 0.0186(11) -0.0334(13)
    C20 0.0240(11) 0.0434(13) 0.0411(13) 0.0019(10) 0.0092(9) -0.0087(10)
    C19 0.0225(11) 0.0462(14) 0.0538(15) -0.0075(10) 0.0082(10) -0.0044(12)
    C12 0.0326(13) 0.0413(14) 0.0762(19) -0.0075(11) 0.0179(12) -0.0361(13)
_geom_special_details
;
All e.s.d.'s (except the e.s.d. in the dihedral angle between two l.s. planes)
are estimated using the full covariance matrix. The cell e.s.d.'s are taken
into account individually in the estimation of e.s.d.'s in distances, angles
and torsion angles; correlations between e.s.d.'s in cell parameters are only
used when they are defined by crystal symmetry. An approximate (isotropic)
treatment of cell e.s.d.'s is used for estimating e.s.d.'s involving l.s.
planes.
;
loop_
    _geom_bond_atom_site_label_1
    _geom_bond_atom_site_label_2
    _geom_bond_site_symmetry_2
    _geom_bond_distance
    _geom_bond_publ_flag
    Cu1 N2 2_765 1.9466(16) ?
    Cu1 N1 2_765 2.0455(18) ?
    Cu1 N3 2_765 2.0557(18) ?
    Cu1 Cl2 . 2.2325(6) ?
    Cu1 Cl3 . 2.5172(6) ?
    Cu2 N4 . 2.0374(18) ?
    Cu2 Cl3 . 2.2933(6) ?
    Cu2 Cl1 2_855 2.3964(7) ?
    Cu2 Cl1 . 2.4007(6) ?
    Cu2 Cu2 2_855 2.8917(7) ?
    Cl1 Cu2 2_855 2.3964(7) ?
    C16 N3 . 1.355(3) ?
    C16 C17 . 1.375(3) ?
    C16 C15 . 1.477(3) ?
    N2 C6 . 1.333(3) ?
    N2 C15 . 1.335(3) ?
    N2 Cu1 2_765 1.9466(16) ?
    N4 C11 . 1.330(3) ?
    N4 C12 . 1.332(3) ?
    N3 C20 . 1.339(3) ?
    N3 Cu1 2_765 2.0557(18) ?
    N1 C1 . 1.332(3) ?
    N1 C5 . 1.353(3) ?
    N1 Cu1 2_765 2.0455(18) ?
    C11 C10 . 1.380(3) ?
    C11 H11 . 0.9300 ?
    C15 C14 . 1.385(3) ?
    C14 C8 . 1.403(3) ?
    C14 H14 . 0.9300 ?
    C9 C10 . 1.387(3) ?
    C9 C13 . 1.387(3) ?
    C9 C8 . 1.483(3) ?
    C8 C7 . 1.397(3) ?
    C6 C7 . 1.390(3) ?
    C6 C5 . 1.478(3) ?
    C7 H7 . 0.9300 ?
    C10 H10 . 0.9300 ?
    C1 C2 . 1.371(3) ?
    C1 H1 . 0.9300 ?
    C3 C2 . 1.373(3) ?
    C3 C4 . 1.385(3) ?
    C3 H3 . 0.9300 ?
    C18 C19 . 1.377(3) ?
    C18 C17 . 1.385(3) ?
    C18 H18 . 0.9300 ?
    C4 C5 . 1.377(3) ?
    C4 H4 . 0.9300 ?
    C17 H17 . 0.9300 ?
    C2 H2 . 0.9300 ?
    C13 C12 . 1.382(3) ?
    C13 H13 . 0.9300 ?
    C20 C19 . 1.381(3) ?
    C20 H20 . 0.9300 ?
    C19 H19 . 0.9300 ?
    C12 H12 . 0.9300 ?
loop_
    _geom_angle_atom_site_label_1
    _geom_angle_atom_site_label_2
    _geom_angle_atom_site_label_3
    _geom_angle_site_symmetry_1
    _geom_angle_site_symmetry_3
    _geom_angle
    _geom_angle_publ_flag
    N2 Cu1 N1 2_765 2_765 78.97(7) ?
    N2 Cu1 N3 2_765 2_765 79.19(7) ?
    N1 Cu1 N3 2_765 2_765 156.19(7) ?
    N2 Cu1 Cl2 2_765 . 162.20(6) ?
    N1 Cu1 Cl2 2_765 . 99.27(5) ?
    N3 Cu1 Cl2 2_765 . 98.61(5) ?
    N2 Cu1 Cl3 2_765 . 96.91(5) ?
    N1 Cu1 Cl3 2_765 . 97.93(5) ?
    N3 Cu1 Cl3 2_765 . 93.99(5) ?
    Cl2 Cu1 Cl3 . . 100.87(2) ?
    N4 Cu2 Cl3 . . 120.37(6) ?
    N4 Cu2 Cl1 . 2_855 104.34(6) ?
    Cl3 Cu2 Cl1 . 2_855 107.93(2) ?
    N4 Cu2 Cl1 . . 101.32(6) ?
    Cl3 Cu2 Cl1 . . 115.66(2) ?
    Cl1 Cu2 Cl1 2_855 . 105.86(2) ?
    N4 Cu2 Cu2 . 2_855 111.61(6) ?
    Cl3 Cu2 Cu2 . 2_855 127.92(2) ?
    Cl1 Cu2 Cu2 2_855 2_855 52.998(16) ?
    Cl1 Cu2 Cu2 . 2_855 52.861(18) ?
    Cu2 Cl1 Cu2 2_855 . 74.14(2) ?
    Cu2 Cl3 Cu1 . . 112.90(2) ?
    N3 C16 C17 . . 122.26(19) ?
    N3 C16 C15 . . 113.85(18) ?
    C17 C16 C15 . . 123.88(18) ?
    C6 N2 C15 . . 121.47(17) ?
    C6 N2 Cu1 . 2_765 119.54(14) ?
    C15 N2 Cu1 . 2_765 118.95(14) ?
    C11 N4 C12 . . 116.29(19) ?
    C11 N4 Cu2 . . 121.51(15) ?
    C12 N4 Cu2 . . 121.71(15) ?
    C20 N3 C16 . . 118.36(19) ?
    C20 N3 Cu1 . 2_765 127.42(15) ?
    C16 N3 Cu1 . 2_765 114.11(14) ?
    C1 N1 C5 . . 118.65(19) ?
    C1 N1 Cu1 . 2_765 126.56(15) ?
    C5 N1 Cu1 . 2_765 114.75(14) ?
    N4 C11 C10 . . 124.2(2) ?
    N4 C11 H11 . . 117.9 ?
    C10 C11 H11 . . 117.9 ?
    N2 C15 C14 . . 120.84(19) ?
    N2 C15 C16 . . 113.24(17) ?
    C14 C15 C16 . . 125.90(19) ?
    C15 C14 C8 . . 119.30(19) ?
    C15 C14 H14 . . 120.4 ?
    C8 C14 H14 . . 120.4 ?
    C10 C9 C13 . . 116.26(19) ?
    C10 C9 C8 . . 121.92(19) ?
    C13 C9 C8 . . 121.8(2) ?
    C7 C8 C14 . . 118.17(18) ?
    C7 C8 C9 . . 121.33(19) ?
    C14 C8 C9 . . 120.49(19) ?
    N2 C6 C7 . . 120.70(19) ?
    N2 C6 C5 . . 112.78(17) ?
    C7 C6 C5 . . 126.51(19) ?
    C6 C7 C8 . . 119.42(19) ?
    C6 C7 H7 . . 120.3 ?
    C8 C7 H7 . . 120.3 ?
    C11 C10 C9 . . 119.6(2) ?
    C11 C10 H10 . . 120.2 ?
    C9 C10 H10 . . 120.2 ?
    N1 C1 C2 . . 122.6(2) ?
    N1 C1 H1 . . 118.7 ?
    C2 C1 H1 . . 118.7 ?
    C2 C3 C4 . . 119.6(2) ?
    C2 C3 H3 . . 120.2 ?
    C4 C3 H3 . . 120.2 ?
    C19 C18 C17 . . 119.5(2) ?
    C19 C18 H18 . . 120.2 ?
    C17 C18 H18 . . 120.2 ?
    C5 C4 C3 . . 118.4(2) ?
    C5 C4 H4 . . 120.8 ?
    C3 C4 H4 . . 120.8 ?
    N1 C5 C4 . . 121.9(2) ?
    N1 C5 C6 . . 113.76(18) ?
    C4 C5 C6 . . 124.37(19) ?
    C16 C17 C18 . . 118.6(2) ?
    C16 C17 H17 . . 120.7 ?
    C18 C17 H17 . . 120.7 ?
    C1 C2 C3 . . 118.8(2) ?
    C1 C2 H2 . . 120.6 ?
    C3 C2 H2 . . 120.6 ?
    C12 C13 C9 . . 120.2(2) ?
    C12 C13 H13 . . 119.9 ?
    C9 C13 H13 . . 119.9 ?
    N3 C20 C19 . . 122.4(2) ?
    N3 C20 H20 . . 118.8 ?
    C19 C20 H20 . . 118.8 ?
    C18 C19 C20 . . 118.9(2) ?
    C18 C19 H19 . . 120.6 ?
    C20 C19 H19 . . 120.6 ?
    N4 C12 C13 . . 123.4(2) ?
    N4 C12 H12 . . 118.3 ?
    C13 C12 H12 . . 118.3 ?
data_global
_journal_date_recd_electronic     2011-03-29
_journal_date_accepted     2011-04-20
_journal_name_full     'Acta Crystallographica, Section E'
_journal_year     2011
_journal_volume     67
_journal_issue      5
_journal_page_first     m639
_journal_page_last     m639
_journal_paper_category     QM
_journal_coeditor_code     NG5143
_publ_contact_author_name     'Feng-Tao Chen'
_publ_contact_author_address
;
Department of Applied Chemistry
Zhejiang Science and Technology University
Hangzhou 310018
People's Republic of China
and Key Laboratory of Advanced Textile Materials and Manufacturing Technology
Ministry of Education
Zhejiang Science and Technology University
Hangzhou 310018
People's Republic of China
;
_publ_contact_author_email     zstu_zhuchaoying@126.com
_publ_contact_author_fax     ?
_publ_contact_author_phone     '086-571-86843228'
_publ_section_title
;\
Poly[\m~2~-chlorido-dichlorido[\m~2~-4'-(4-pyridyl)-2,2':6',2''-terpyridine]\
copper(I)copper(II)]
;
loop_
    _publ_author_name
    _publ_author_address
    'Zhu, Chao-Ying'
;
Department of Applied Chemistry
Zhejiang Sci-Tech University
Hangzhou 310018
People's Republic of China
and Key Laboratory of Advanced Textile Materials and Manufacturing Technology
Ministry of Education
Zhejiang Sci-Tech University
Hangzhou 310018
People's Republic of China
;
