# Supplementary material for: Poly[μ2-chlorido-dichlorido[μ2-4′-(4-pyrid­yl)-2,2′:6′,2′′-terpyridine]­copper(I)copper(II)]
Source: Acta Crystallogr Sect E Struct Rep Online. 2011 Apr 29;67(Pt 5):m639. doi: 10.1107/S1600536811014759 (PMC3089113; doi:10.1107/S1600536811014759)
Supplement: Supplementary file 2 [file e-67-0m639-Isup2.hkl]

# 
# h,k,l, Fc-squared, Fo-squared, sigma(Fo-squared) and status flag 
# 
data_I
_shelx_title ' 0417am in P-1' 
_shelx_refln_list_code          4 
_shelx_F_calc_maximum      316.40 
_exptl_crystal_F_000       542.00 
_reflns_d_resolution_high  0.8106 
 
loop_ 
 _symmetry_equiv_pos_as_xyz 
 'x, y, z' 
 '-x, -y, -z' 
 
_cell_length_a     8.1389 
_cell_length_b     9.8161 
_cell_length_c    12.4823 
_cell_angle_alpha  79.512 
_cell_angle_beta   85.036 
_cell_angle_gamma  88.202 
 
_shelx_F_squared_multiplier     1.000 
 
loop_ 
 _refln_index_h 
 _refln_index_k 
 _refln_index_l 
 _refln_F_squared_calc 
 _refln_F_squared_meas 
 _refln_F_squared_sigma 
 _refln_observed_status 
   1   0   0    17845.07    16868.85    219.41 o 
   2   0   0       21.10       19.94      1.50 o 
   3   0   0       78.84       61.93      2.07 o 
   4   0   0      647.42      593.33     13.07 o 
   5   0   0      724.32      645.72     10.75 o 
   6   0   0       25.16       23.86      2.12 o 
   7   0   0        3.89        2.91      2.29 o 
   8   0   0      217.95      215.72      7.96 o 
   9   0   0       19.96       20.57      5.56 o 
  10   0   0        3.88        2.59      4.82 o 
  -9   1   0      323.61      308.30     15.56 o 
  -8   1   0      983.19      938.80     29.83 o 
  -7   1   0      746.50      726.22     16.00 o 
  -6   1   0     2594.76     2584.19     36.18 o 
  -5   1   0     2039.98     2066.78     29.08 o 
  -4   1   0        5.25        7.74      1.10 o 
  -3   1   0       41.63       55.67      2.01 o 
  -2   1   0     5137.39     5501.84     71.59 o 
  -1   1   0       46.15       25.63      0.84 o 
   0   1   0     1930.38     1785.68     28.89 o 
   1   1   0     1210.02     1213.03     16.22 o 
   2   1   0     1045.69     1109.83     15.26 o 
   3   1   0      360.07      381.62      8.34 o 
   4   1   0      147.11      180.02      4.88 o 
   5   1   0       46.48       57.51      2.63 o 
   6   1   0       11.89       16.66      1.95 o 
   7   1   0      246.30      256.09      8.18 o 
   8   1   0      617.87      629.20     22.23 o 
   9   1   0      747.83      701.83     25.20 o 
  -9   2   0       20.89       18.71      5.56 o 
  -8   2   0       71.45       70.03      7.41 o 
  -7   2   0      615.19      630.29     14.69 o 
  -6   2   0     2398.67     2393.84     33.88 o 
  -5   2   0     5072.41     5081.12     83.52 o 
  -4   2   0     7763.48     8035.84    104.89 o 
  -3   2   0     1158.15     1122.01     16.07 o 
  -2   2   0        9.82        7.22      0.82 o 
  -1   2   0     1327.95     1368.74     18.50 o 
   0   2   0     3799.26     3964.05     71.33 o 
   1   2   0      166.13      154.65      4.53 o 
   2   2   0     1532.19     1492.26     20.32 o 
   3   2   0     1221.15     1291.08     18.22 o 
   4   2   0      131.04      175.44      4.08 o 
   5   2   0      755.89      697.55     14.41 o 
   6   2   0     1902.00     1926.11     32.63 o 
   7   2   0      318.67      312.67      9.24 o 
   8   2   0       28.92       37.81      6.86 o 
   9   2   0       25.06       27.05      5.74 o 
  -9   3   0      232.10      229.00     13.71 o 
  -8   3   0      996.41      948.61     30.57 o 
  -7   3   0     1896.77     1904.79     35.29 o 
  -6   3   0     1026.82     1071.15     17.04 o 
  -5   3   0      284.09      255.46     14.33 o 
  -4   3   0     1238.14     1416.01     20.49 o 
  -3   3   0       64.06       68.42      2.40 o 
  -2   3   0      393.78      397.92      6.69 o 
  -1   3   0       88.49       94.47      2.38 o 
   0   3   0      718.56      689.96     17.14 o 
   1   3   0      422.89      397.70     10.33 o 
   2   3   0     3788.79     4049.75     53.26 o 
   3   3   0     5557.71     5737.74     75.20 o 
   4   3   0      816.54      645.02     10.51 o 
   5   3   0     1216.72     1273.83     19.04 o 
   6   3   0     1041.53     1041.92     16.57 o 
   7   3   0      491.61      527.75     13.71 o 
   8   3   0      260.70      279.89     12.51 o 
   9   3   0      852.91      899.04     33.26 o 
  -9   4   0      271.21      267.91     15.19 o 
  -8   4   0      155.26      144.70     10.56 o 
  -7   4   0       59.79       59.06      4.45 o 
  -6   4   0        4.81        6.94      1.79 o 
  -5   4   0       13.47       14.60      1.84 o 
  -4   4   0     1726.76     1763.37     25.20 o 
  -3   4   0     5471.62     5769.54     75.97 o 
  -2   4   0     2482.52     2499.98     33.90 o 
  -1   4   0       28.49       41.32      1.87 o 
   0   4   0     2106.71     2101.04     28.37 o 
   1   4   0    17295.75    18124.19    233.25 o 
   2   4   0    13624.61    14531.31    187.50 o 
   3   4   0     5670.44     6067.27     79.72 o 
   4   4   0     1455.22     1500.19     21.77 o 
   5   4   0       55.23       49.18      2.73 o 
   6   4   0      140.37      131.97      4.54 o 
   7   4   0        2.71        5.46      2.71 o 
   8   4   0        6.05        6.81      4.08 o 
   9   4   0       30.56       35.21      4.83 o 
  -9   5   0       71.81       66.70      8.71 o 
  -8   5   0       16.63       26.12      5.93 o 
  -7   5   0        7.36        6.08      2.87 o 
  -6   5   0      276.42      259.12      8.49 o 
  -5   5   0     1355.58     1332.66     20.44 o 
  -4   5   0     2024.63     1976.91     51.57 o 
  -3   5   0       56.63       53.67      2.56 o 
  -2   5   0      198.46      185.14      5.23 o 
  -1   5   0       27.25       43.03      2.01 o 
   0   5   0     1464.19     1708.96     23.75 o 
   1   5   0       28.89       43.42     10.36 o 
   2   5   0       77.16       63.80      2.91 o 
   3   5   0      462.67      430.43      7.76 o 
   4   5   0      465.52      488.68      8.96 o 
   5   5   0       60.65       61.23      4.43 o 
   6   5   0        0.36        0.42      1.60 o 
   7   5   0      145.13      138.77      8.89 o 
   8   5   0      267.49      291.17     11.95 o 
   9   5   0      111.95      147.11     11.67 o 
  -8   6   0      269.46      265.69     14.82 o 
  -7   6   0       53.70       80.84      5.57 o 
  -6   6   0        4.05        6.67      2.75 o 
  -5   6   0      446.18      449.80      9.14 o 
  -4   6   0     3376.12     3514.69     48.34 o 
  -3   6   0     5948.78     6137.73     81.43 o 
  -2   6   0     3822.47     3869.94     67.89 o 
  -1   6   0      182.90      150.45      4.72 o 
   0   6   0      135.06      185.65      6.29 o 
   1   6   0      341.58      339.96      6.28 o 
   2   6   0        3.51        3.58      1.17 o 
   3   6   0       35.93       38.38      4.05 o 
   4   6   0       53.20       53.27      2.76 o 
   5   6   0      215.37      211.49      7.46 o 
   6   6   0       71.92       66.88      7.23 o 
   7   6   0       95.06       93.01      8.71 o 
   8   6   0       31.53       38.91      7.78 o 
  -7   7   0      180.15      154.53      7.66 o 
  -6   7   0        2.16        2.92      3.52 o 
  -5   7   0      808.27      817.00     23.72 o 
  -4   7   0      285.05      263.47      7.60 o 
  -3   7   0        0.08        0.06      1.60 o 
  -2   7   0       70.74       67.30      3.26 o 
  -1   7   0       11.10       12.68      3.43 o 
   0   7   0       11.77        7.40      2.35 o 
   1   7   0      128.39      135.14      5.62 o 
   2   7   0       41.70       41.16      3.56 o 
   3   7   0      690.89      675.16     15.08 o 
   4   7   0      120.95      130.94      6.67 o 
   5   7   0      715.44      696.66     16.30 o 
   6   7   0     1388.89     1355.30     40.20 o 
   7   7   0      797.24      807.80     28.16 o 
  -7   8   0      359.92      340.91     16.67 o 
  -6   8   0       71.77       96.90      9.08 o 
  -5   8   0       72.68       69.11      7.60 o 
  -4   8   0      258.01      255.58      8.71 o 
  -3   8   0      336.60      332.32     20.10 o 
  -2   8   0     1631.89     1682.87     31.57 o 
  -1   8   0     1362.58     1377.86     32.98 o 
   0   8   0      833.79      862.09     18.53 o 
   1   8   0      424.30      432.87     11.45 o 
   2   8   0       12.94       14.99      2.98 o 
   3   8   0       92.28       94.89      7.32 o 
   4   8   0     1935.68     2016.76     37.57 o 
   5   8   0      372.59      386.08     11.58 o 
   6   8   0      325.93      324.05     16.49 o 
   7   8   0       58.01       58.36      8.34 o 
  -6   9   0        5.76        5.00      5.74 o 
  -5   9   0        5.19       -0.74      4.82 o 
  -4   9   0       10.21        5.19      4.63 o 
  -3   9   0       39.86       44.99      4.52 o 
  -2   9   0      138.83      142.08      6.94 o 
  -1   9   0       42.80       44.78      4.72 o 
   0   9   0      219.96      226.51      8.49 o 
   1   9   0       40.24       45.19      6.02 o 
   2   9   0       90.14       92.82      5.72 o 
   3   9   0      193.23      172.94      7.57 o 
   4   9   0      275.67      243.59      9.18 o 
   5   9   0       18.58       17.82      5.74 o 
   6   9   0       83.20       71.89      9.08 o 
  -4  10   0       71.59       65.59      8.34 o 
  -3  10   0      109.08      125.62     10.38 o 
  -2  10   0      953.12      959.64     37.15 o 
  -1  10   0      654.01      651.32     47.06 o 
   0  10   0     1233.56     1166.09     24.96 o 
   1  10   0      221.95      200.01      8.50 o 
   2  10   0        0.93        3.82      3.27 o 
   3  10   0       87.57       86.01      6.12 o 
   4  10   0      114.91      125.08      7.36 o 
   5  10   0       14.64       14.62      4.35 o 
  -3  11   0        5.40       12.41      6.30 o 
  -2  11   0       18.08       15.93      4.59 o 
  -1  11   0        0.54       -0.52      3.53 o 
   0  11   0       50.71       46.84      5.44 o 
   1  11   0        1.14        0.70      4.72 o 
   2  11   0        1.88       -0.25      3.59 o 
   3  11   0        0.93       -0.65      3.77 o 
  -3 -11   1      252.84      263.64     15.19 o 
  -2 -11   1      350.01      381.43     12.86 o 
  -1 -11   1      455.36      462.58     14.26 o 
   0 -11   1      323.68      327.55     18.53 o 
   1 -11   1      258.53      260.69     10.80 o 
   2 -11   1       17.16       25.39      5.04 o 
   3 -11   1        0.87        6.11      5.93 o 
  -5 -10   1      103.64      106.75      7.23 o 
  -4 -10   1      234.15      234.74      9.73 o 
  -3 -10   1        5.24        6.39      3.98 o 
  -2 -10   1       44.73       46.31      6.21 o 
  -1 -10   1        8.15       11.20      3.79 o 
   0 -10   1       73.59       77.15      9.73 o 
   1 -10   1        2.01        0.19      3.28 o 
   2 -10   1       32.76       35.18      4.84 o 
   3 -10   1      134.65      130.01      7.53 o 
   4 -10   1      229.10      242.34     14.45 o 
   5 -10   1      103.44      118.02     10.75 o 
  -6  -9   1       14.89       17.42      6.86 o 
  -5  -9   1       81.16       82.05      6.04 o 
  -4  -9   1      121.73      125.00      7.23 o 
  -3  -9   1      320.28      311.72     10.46 o 
  -2  -9   1        4.88       11.21      3.28 o 
  -1  -9   1      870.53      835.16     18.98 o 
   0  -9   1      828.91      817.07     19.18 o 
   1  -9   1      606.20      619.10     15.39 o 
   2  -9   1      276.15      279.06     11.39 o 
   3  -9   1      149.49      151.73      7.53 o 
   4  -9   1        3.52        3.98      3.28 o 
   5  -9   1      197.08      211.03     12.60 o 
  -7  -8   1       57.14       57.44      8.34 o 
  -6  -8   1       26.39       22.23      6.11 o 
  -5  -8   1       99.76       93.63      6.07 o 
  -4  -8   1       98.29      108.03      6.17 o 
  -3  -8   1     1887.23     1884.63     35.29 o 
  -2  -8   1      307.14      282.69     11.58 o 
  -1  -8   1      120.30      114.12      5.75 o 
   0  -8   1        6.94       14.73      3.71 o 
   1  -8   1      327.01      332.79      9.89 o 
   2  -8   1      140.61      147.16      6.68 o 
   3  -8   1      390.06      371.44     10.74 o 
   4  -8   1       67.77       75.22      7.41 o 
   5  -8   1       15.92       22.42      5.56 o 
   6  -8   1      297.30      269.02     13.90 o 
   7  -8   1      249.83      231.60     13.53 o 
  -8  -7   1       89.70      110.05     10.56 o 
  -7  -7   1       63.29       67.81      8.34 o 
  -6  -7   1      550.22      564.06     14.70 o 
  -5  -7   1      837.22      893.99     19.56 o 
  -4  -7   1     1234.76     1229.08     24.59 o 
  -3  -7   1     1570.27     1585.21     32.79 o 
  -2  -7   1      574.12      522.23     12.56 o 
  -1  -7   1     2712.83     2780.01     48.21 o 
   0  -7   1     1252.07     1221.08     23.52 o 
   1  -7   1     2412.77     2443.02    105.79 o 
   2  -7   1     1562.65     1572.80     29.28 o 
   3  -7   1      207.72      207.87      7.27 o 
   4  -7   1       13.40       16.67      2.32 o 
   5  -7   1      164.32      158.44      5.49 o 
   6  -7   1       31.51       30.63      3.92 o 
   7  -7   1       14.73       13.12      3.71 o 
  -7  -6   1     2518.78     2321.88     61.33 o 
  -6  -6   1     1282.40     1281.89     25.79 o 
  -5  -6   1       11.21       16.42      3.06 o 
  -4  -6   1        4.43        7.36      2.69 o 
  -3  -6   1      179.26      167.61     19.45 o 
  -2  -6   1       97.94       86.43      4.82 o 
  -1  -6   1        0.21       -0.69      1.67 o 
   0  -6   1       11.29       22.43      2.49 o 
   1  -6   1      289.71      324.97      6.32 o 
   2  -6   1      106.92      117.29      4.32 o 
   3  -6   1        3.11        2.56      1.38 o 
   4  -6   1      114.72      113.77      4.13 o 
   5  -6   1      196.17      192.87      5.67 o 
   6  -6   1       33.19       41.07      4.05 o 
   7  -6   1       10.98       17.62      3.47 o 
   8  -6   1      612.14      568.80     22.23 o 
  -9  -5   1        3.56        0.74      6.48 o 
  -8  -5   1        1.20        1.85      5.56 o 
  -7  -5   1      614.32      574.41     18.43 o 
  -6  -5   1      288.57      306.47      7.33 o 
  -5  -5   1      427.63      396.55     13.26 o 
  -4  -5   1      949.56      966.70     15.18 o 
  -3  -5   1      652.07      625.38     10.25 o 
  -2  -5   1      545.73      501.01      8.28 o 
  -1  -5   1      282.29      299.66     13.99 o 
   0  -5   1      369.93      346.44     14.08 o 
   1  -5   1      937.23      877.00     13.22 o 
   2  -5   1     3500.45     3647.58     48.91 o 
   3  -5   1     3228.43     3337.97     45.28 o 
   4  -5   1      534.65      506.50      9.30 o 
   5  -5   1        8.32        8.45      1.81 o 
   6  -5   1       24.75       33.24      2.78 o 
   7  -5   1      130.65      154.62      6.87 o 
   8  -5   1      146.55      138.59     10.38 o 
  -9  -4   1      144.66      144.95     13.99 o 
  -8  -4   1      226.38      276.72     13.53 o 
  -7  -4   1      120.11      128.03      8.34 o 
  -6  -4   1        5.39        4.72      1.84 o 
  -5  -4   1      498.80      522.86     11.05 o 
  -4  -4   1        0.56        0.58      1.02 o 
  -3  -4   1      507.10      520.46      8.71 o 
  -2  -4   1      170.13      189.42      4.66 o 
  -1  -4   1       25.10       23.22      2.22 o 
   0  -4   1      110.16      126.77      5.37 o 
   1  -4   1       26.21       18.11      1.58 o 
   2  -4   1      190.17      174.21      3.92 o 
   3  -4   1     1462.43     1415.33     20.36 o 
   4  -4   1     2582.70     2491.56     34.55 o 
   5  -4   1     4097.49     4150.94     56.23 o 
   6  -4   1      663.57      620.05     11.31 o 
   7  -4   1       37.05       40.60      3.82 o 
   8  -4   1      368.28      363.14     16.49 o 
   9  -4   1      436.58      378.52     18.16 o 
  -9  -3   1       32.49       26.12      5.74 o 
  -8  -3   1       93.98       84.83     11.86 o 
  -7  -3   1      366.98      381.63     10.55 o 
  -6  -3   1       70.61       79.33      3.56 o 
  -5  -3   1      898.46      855.55     13.83 o 
  -4  -3   1     3706.44     3636.53     48.99 o 
  -3  -3   1    17428.18    19196.19    247.19 o 
  -2  -3   1     9618.82     9939.23    128.60 o 
  -1  -3   1     3478.23     3450.82     83.84 o 
   0  -3   1     2884.17     2742.00     73.46 o 
   1  -3   1      772.17      680.88      9.90 o 
   2  -3   1     3600.92     3673.69     48.56 o 
   3  -3   1     5791.04     5861.03     76.83 o 
   4  -3   1     3186.08     3318.50     44.82 o 
   5  -3   1      207.06      209.26      5.08 o 
   6  -3   1      274.46      270.58      6.34 o 
   7  -3   1      133.29      128.11      5.93 o 
   8  -3   1       14.65       18.16      5.00 o 
   9  -3   1        4.95        2.59      4.45 o 
  -9  -2   1      137.25      143.96     10.56 o 
  -8  -2   1       23.79       25.14      3.80 o 
  -7  -2   1       26.59       26.48      3.41 o 
  -6  -2   1     1113.28     1122.52     17.61 o 
  -5  -2   1     4168.28     4418.31     59.33 o 
  -4  -2   1     1422.49     1316.41     19.08 o 
  -3  -2   1       15.71       44.00      2.12 o 
  -2  -2   1      757.21      795.01     11.47 o 
  -1  -2   1     1757.45     1836.89     24.49 o 
   0  -2   1        6.93       11.49      1.48 o 
   1  -2   1      156.58      143.49      2.70 o 
   2  -2   1       59.99       71.12      1.99 o 
   3  -2   1        7.99        8.91      1.02 o 
   4  -2   1      125.39      127.31      3.44 o 
   5  -2   1       34.19       28.54      2.06 o 
   6  -2   1     1743.26     1767.54     25.76 o 
   7  -2   1      260.59      258.07      8.20 o 
   8  -2   1      235.65      228.08     12.41 o 
   9  -2   1      172.92      166.19     11.67 o 
  -9  -1   1      511.68      479.50     20.01 o 
  -8  -1   1      403.48      370.00     16.12 o 
  -7  -1   1     1639.03     1663.99     25.09 o 
  -6  -1   1     2433.80     2594.25     36.47 o 
  -5  -1   1     1259.66     1277.87     19.00 o 
  -4  -1   1     1434.74     1303.49     23.62 o 
  -3  -1   1     1560.61     1508.95     21.00 o 
  -2  -1   1     3281.22     3341.04     44.07 o 
  -1  -1   1     4862.54     5071.90     65.78 o 
   0  -1   1      105.51      108.22      3.43 o 
   1  -1   1       17.51       15.17      0.89 o 
   2  -1   1       72.49       57.64      1.83 o 
   3  -1   1       24.13       17.06      1.17 o 
   4  -1   1      797.10      719.63     11.15 o 
   5  -1   1     3579.40     3705.48     49.88 o 
   6  -1   1      713.99      675.13     11.52 o 
   7  -1   1      251.86      255.48      8.09 o 
   8  -1   1      463.94      428.57     11.66 o 
   9  -1   1       28.13       26.87      5.93 o 
  -9   0   1      764.24      771.12     27.24 o 
  -8   0   1      456.55      426.69     17.60 o 
  -7   0   1      249.88      265.53      6.58 o 
  -6   0   1      840.14      851.13     13.95 o 
  -5   0   1      169.27      168.24      4.36 o 
  -4   0   1      237.13      240.81      5.45 o 
  -3   0   1        2.27        2.26      2.50 o 
  -2   0   1      213.88      230.57      4.23 o 
  -1   0   1      126.34      128.79      3.59 o 
   1   0   1      132.04      107.38      2.50 o 
   2   0   1     6692.44     7178.17     92.91 o 
   3   0   1        6.69        8.03      0.84 o 
   4   0   1     1679.68     1689.90     23.80 o 
   5   0   1     4514.73     4672.13     62.22 o 
   6   0   1     8839.39     9094.26    119.23 o 
   7   0   1     5915.12     6104.21    100.08 o 
   8   0   1       67.07       63.63      4.71 o 
   9   0   1       17.09       19.45      5.19 o 
  10   0   1       47.34       32.05      6.67 o 
  -9   1   1      270.85      273.65     14.64 o 
  -8   1   1       23.53       21.86      5.19 o 
  -7   1   1      637.94      599.32     33.35 o 
  -6   1   1        2.52        3.44      1.55 o 
  -5   1   1       21.33       27.97      1.92 o 
  -4   1   1      869.46      806.30     12.42 o 
  -3   1   1     4582.47     4752.37     62.42 o 
  -2   1   1     6431.38     6577.26    105.06 o 
  -1   1   1    17954.95    18495.11    292.46 o 
   0   1   1    10473.65    10967.22    142.87 o 
   1   1   1    12853.25    12914.64    315.88 o 
   2   1   1      511.95      451.26      9.81 o 
   3   1   1       63.02       68.64      3.04 o 
   4   1   1       59.21       30.74      3.14 o 
   5   1   1     3010.56     3062.79     41.75 o 
   6   1   1      832.79      883.03     14.27 o 
   7   1   1       54.60       57.67      4.19 o 
   8   1   1      141.76      138.98      6.68 o 
   9   1   1       95.92       99.63      6.02 o 
  10   1   1        1.08        1.11      4.63 o 
  -9   2   1      207.99      171.94     12.04 o 
  -8   2   1      233.38      221.03     12.60 o 
  -7   2   1      289.80      289.04      9.01 o 
  -6   2   1      133.99      122.40      9.26 o 
  -5   2   1       75.35       65.57      2.78 o 
  -4   2   1      375.09      464.54      8.02 o 
  -3   2   1     2361.28     2719.17     36.64 o 
  -2   2   1     2412.75     2523.93     33.65 o 
  -1   2   1     4663.50     5157.18     82.40 o 
   0   2   1       81.27       95.21      2.03 o 
   1   2   1    13553.98    14381.25    185.39 o 
   2   2   1     7189.39     7642.71     98.91 o 
   3   2   1      761.42      779.53      9.90 o 
   4   2   1        2.06        3.84      1.19 o 
   5   2   1      182.82      191.27      4.63 o 
   6   2   1      266.00      256.53      6.00 o 
   7   2   1      331.41      326.56      9.56 o 
   8   2   1     1059.91     1019.88     21.61 o 
   9   2   1      476.26      474.54     13.36 o 
  -9   3   1       24.75       31.13      6.48 o 
  -8   3   1      389.70      384.82     17.05 o 
  -7   3   1     2050.29     2130.98     39.22 o 
  -6   3   1     2430.35     2473.62     56.42 o 
  -5   3   1     3594.99     3541.85     48.22 o 
  -4   3   1     5964.52     6390.81     84.17 o 
  -3   3   1     8457.94     9432.65    122.53 o 
  -2   3   1        8.59       18.30      1.23 o 
  -1   3   1      565.68      542.83      8.16 o 
   0   3   1     7054.80     7446.67    175.92 o 
   1   3   1     3631.24     3857.70     50.56 o 
   2   3   1      614.44      610.46      9.61 o 
   3   3   1     1411.05     1498.71     20.99 o 
   4   3   1       19.96       19.37      1.54 o 
   5   3   1        5.36       11.65      3.62 o 
   6   3   1      147.57      152.98      6.07 o 
   7   3   1      586.41      563.22     13.69 o 
   8   3   1       18.08       20.62      5.93 o 
   9   3   1      275.60      285.00     10.35 o 
  -9   4   1      401.60      364.25     17.97 o 
  -8   4   1      654.35      589.73     22.60 o 
  -7   4   1      368.91      358.87     10.79 o 
  -6   4   1      575.43      569.11     13.75 o 
  -5   4   1      590.68      542.65     25.16 o 
  -4   4   1      241.25      254.74      5.53 o 
  -3   4   1      744.15      740.67     11.66 o 
  -2   4   1       73.52       87.28      3.84 o 
  -1   4   1       83.69       79.75      2.94 o 
   0   4   1       35.99       40.82      1.69 o 
   1   4   1       19.38       42.72      9.07 o 
   2   4   1     1043.30     1038.42     15.02 o 
   3   4   1     4328.29     4398.09     58.33 o 
   4   4   1     3577.56     3758.84     50.62 o 
   5   4   1      867.31      826.31     15.32 o 
   6   4   1      495.87      526.37     12.69 o 
   7   4   1     2060.98     2075.89     37.93 o 
   8   4   1     1422.12     1519.46     30.13 o 
   9   4   1      934.49     1027.54     23.19 o 
  -8   5   1      334.43      310.58     24.18 o 
  -7   5   1       26.91       23.64      3.73 o 
  -6   5   1        1.94        1.99      2.40 o 
  -5   5   1        1.56        1.88      2.08 o 
  -4   5   1        9.74       11.48      1.62 o 
  -3   5   1      273.53      229.28      5.21 o 
  -2   5   1     1918.53     1880.03     26.34 o 
  -1   5   1      381.23      313.67      6.68 o 
   0   5   1      552.36      445.39      7.44 o 
   1   5   1     7933.15     8346.58    109.76 o 
   2   5   1     7315.92     7488.41     97.87 o 
   3   5   1     2894.63     2878.48     39.20 o 
   4   5   1      191.33      167.70      5.55 o 
   5   5   1      714.65      724.94     19.36 o 
   6   5   1       25.01       29.69      4.54 o 
   7   5   1       22.44       32.32      7.60 o 
   8   5   1       30.91       34.60      4.58 o 
   9   5   1        6.09        9.14      3.91 o 
  -8   6   1       14.46        6.17      3.47 o 
  -7   6   1       31.83       33.23      4.32 o 
  -6   6   1       31.18       31.28      3.92 o 
  -5   6   1      290.62      274.70      8.78 o 
  -4   6   1      430.81      430.34     22.20 o 
  -3   6   1       39.40       32.34      2.34 o 
  -2   6   1      448.74      420.11      7.94 o 
  -1   6   1      754.20      698.53     11.32 o 
   0   6   1       61.54       87.06      7.32 o 
   1   6   1        5.52        8.12      1.35 o 
   2   6   1     1221.76     1201.89     35.63 o 
   3   6   1     5152.03     5183.31     69.12 o 
   4   6   1      640.39      628.26     10.99 o 
   5   6   1      129.20      127.79      4.42 o 
   6   6   1       41.24       42.06      4.82 o 
   7   6   1        0.29        5.00      3.71 o 
   8   6   1        7.62       10.56      6.48 o 
  -8   7   1       34.28       45.44     10.84 o 
  -7   7   1      190.63      191.49      8.50 o 
  -6   7   1      659.26      685.32     16.70 o 
  -5   7   1     1179.66     1176.26     24.04 o 
  -4   7   1      622.80      633.17     14.80 o 
  -3   7   1     6920.47     7270.88     96.40 o 
  -2   7   1     4479.19     4548.94     61.39 o 
  -1   7   1      232.21      232.70      5.49 o 
   0   7   1       18.29       27.44      3.37 o 
   1   7   1      127.42      119.48      8.62 o 
   2   7   1     1131.27     1076.28     21.25 o 
   3   7   1       43.81       44.61      3.69 o 
   4   7   1       32.52       30.57      3.69 o 
   5   7   1      177.49      183.15     11.77 o 
   6   7   1       59.56       59.29      7.60 o 
   7   7   1        0.88        0.19      4.45 o 
   8   7   1        9.98       19.82      7.41 o 
  -7   8   1        1.13        2.48      3.66 o 
  -6   8   1       12.25       11.02      3.77 o 
  -5   8   1      677.39      657.97     16.17 o 
  -4   8   1      849.52      804.10     26.12 o 
  -3   8   1      900.26      907.67     25.48 o 
  -2   8   1      457.98      453.00     11.65 o 
  -1   8   1      274.08      268.11     18.06 o 
   0   8   1        1.87        1.61      2.29 o 
   1   8   1        0.42        3.61      2.29 o 
   2   8   1       81.47       67.87      4.54 o 
   3   8   1      468.88      459.29     11.98 o 
   4   8   1     1553.30     1539.35     29.80 o 
   5   8   1     1158.28     1176.14     24.36 o 
   6   8   1      420.45      454.67     19.82 o 
   7   8   1       81.77       88.56      9.63 o 
  -6   9   1       91.09       94.86      9.82 o 
  -5   9   1        1.37       -1.85      4.45 o 
  -4   9   1        0.73        1.67      4.45 o 
  -3   9   1       51.06       54.84      6.86 o 
  -2   9   1        7.43        9.45      4.26 o 
  -1   9   1      256.21      255.25     17.97 o 
   0   9   1      320.58      297.92     15.66 o 
   1   9   1        6.53        3.48      2.61 o 
   2   9   1       71.13       76.88      5.14 o 
   3   9   1      880.54      887.38     27.51 o 
   4   9   1      198.91      214.66     19.82 o 
   5   9   1      161.09      163.78     12.04 o 
   6   9   1       35.35       47.43      7.78 o 
  -5  10   1       28.37       37.06      7.60 o 
  -4  10   1        7.17        9.82      5.74 o 
  -2  10   1      104.05      101.04      6.35 o 
  -1  10   1      333.38      327.67     12.14 o 
   0  10   1     1085.49     1072.36     23.38 o 
   1  10   1      425.27      409.86     23.16 o 
   2  10   1      292.73      259.30     20.66 o 
   3  10   1       46.21       42.31      4.80 o 
   4  10   1      154.60      159.68      8.07 o 
   5  10   1      148.22      131.36     11.86 o 
  -3  11   1      377.54      375.00     18.16 o 
  -2  11   1      614.06      647.17     24.64 o 
  -1  11   1      652.22      645.50     37.33 o 
   0  11   1      114.29      133.08     12.60 o 
   1  11   1       16.82       17.02      4.26 o 
   2  11   1        0.74       -2.52      3.29 o 
   3  11   1       12.74       14.79      4.82 o 
   4  11   1        8.55       16.62      4.91 o 
   0  12   1       22.62       25.70      5.11 o 
  -2 -11   2       24.51       28.25      5.24 o 
  -1 -11   2       40.19       53.12      5.93 o 
   0 -11   2       29.24       34.88      8.43 o 
   1 -11   2       22.65       32.40      5.37 o 
   2 -11   2        2.77        4.33      4.26 o 
  -4 -10   2      254.85      244.11     10.25 o 
  -3 -10   2      449.74      466.86     14.13 o 
  -2 -10   2     1263.60     1292.51     60.68 o 
  -1 -10   2      430.13      455.45     26.12 o 
   0 -10   2       17.67       22.26      5.47 o 
   1 -10   2      127.61      129.55      8.24 o 
   2 -10   2       86.53       86.57      6.48 o 
   3 -10   2       17.20       13.96      4.39 o 
   4 -10   2        6.88        5.78      4.19 o 
  -6  -9   2        3.70        6.84      3.98 o 
  -5  -9   2       13.89       21.96      4.38 o 
  -4  -9   2      158.97      156.28      7.91 o 
  -3  -9   2      297.79      287.08     10.31 o 
  -2  -9   2       32.50       25.86      3.93 o 
  -1  -9   2        2.48        4.15      3.19 o 
   0  -9   2        7.69       17.84      5.37 o 
   1  -9   2        1.23        1.07      2.95 o 
   2  -9   2       25.16       28.38      6.76 o 
   3  -9   2       56.96       61.37      5.44 o 
   4  -9   2      348.98      328.07     14.45 o 
   5  -9   2      290.70      290.88     14.82 o 
   6  -9   2      626.82      609.37     23.16 o 
  -7  -8   2      296.00      317.75     17.23 o 
  -6  -8   2      141.39      151.54      7.89 o 
  -5  -8   2      195.34      187.56      8.62 o 
  -4  -8   2      420.53      411.21     11.90 o 
  -3  -8   2      311.25      300.24      9.86 o 
  -2  -8   2       33.82       40.19      3.93 o 
  -1  -8   2      726.80      715.89     16.49 o 
   0  -8   2      290.98      273.02      8.91 o 
   1  -8   2       21.01       26.09      3.54 o 
   2  -8   2        1.47       -0.07      2.68 o 
   3  -8   2      607.51      608.02     15.00 o 
   4  -8   2     1738.79     1810.24     63.92 o 
   5  -8   2       11.97        9.94      3.80 o 
  -7  -7   2        1.28        2.78      5.00 o 
  -6  -7   2        5.19        4.56      3.43 o 
  -5  -7   2        4.75        2.96      2.87 o 
  -4  -7   2       73.17       69.08      4.88 o 
  -3  -7   2       13.64       17.97      3.21 o 
  -2  -7   2     1072.38     1044.47     21.08 o 
  -1  -7   2       89.92       94.76      5.17 o 
   0  -7   2      487.63      480.99     11.86 o 
   1  -7   2     2110.76     2242.66     39.96 o 
   2  -7   2      869.91      907.94     19.00 o 
   3  -7   2      740.21      720.90     16.05 o 
   4  -7   2      403.01      418.58     13.80 o 
   5  -7   2      448.40      461.76     14.54 o 
   6  -7   2      568.38      554.16     20.01 o 
  -8  -6   2        0.15        2.41      5.00 o 
  -7  -6   2      157.64      146.55     10.56 o 
  -6  -6   2      593.59      626.28     15.37 o 
  -5  -6   2     1226.64     1225.07     24.49 o 
  -4  -6   2       11.71       10.62      2.75 o 
  -3  -6   2       13.64       13.03      4.08 o 
  -2  -6   2     2130.88     2087.36     89.40 o 
  -1  -6   2     5099.70     4940.18     81.55 o 
   0  -6   2     6334.59     5986.35    269.58 o 
   1  -6   2     1352.84     1257.13     38.35 o 
   2  -6   2      222.00      211.73      8.00 o 
   3  -6   2      280.66      265.99      6.07 o 
   4  -6   2        3.01        4.66      1.66 o 
   5  -6   2       22.34       24.86      2.61 o 
   6  -6   2        1.18        1.92      2.04 o 
   7  -6   2       15.12       15.75      4.82 o 
   8  -6   2       59.11       46.13      7.04 o 
  -7  -5   2     1149.40     1172.50     45.49 o 
  -6  -5   2     1505.17     1451.71     28.17 o 
  -5  -5   2       24.73       28.77      3.27 o 
  -4  -5   2       50.23       46.25      3.48 o 
  -3  -5   2       34.04       43.38      5.47 o 
  -2  -5   2       85.06       83.20      4.91 o 
  -1  -5   2       66.55       63.28      3.47 o 
   0  -5   2      943.31      984.81     19.64 o 
   1  -5   2      215.34      219.91      6.22 o 
   2  -5   2       45.33       47.43      4.28 o 
   3  -5   2        0.52        1.47      1.17 o 
   4  -5   2       83.43       81.80      3.27 o 
   5  -5   2        6.75        9.80      1.96 o 
   6  -5   2      255.60      256.50      9.76 o 
   7  -5   2      298.55      289.03     13.71 o 
   8  -5   2      273.01      253.09     13.71 o 
  -8  -4   2        2.30        7.53      3.15 o 
  -7  -4   2      532.86      520.56     10.66 o 
  -6  -4   2     3147.18     3121.69     43.82 o 
  -5  -4   2     2559.97     2521.16     35.57 o 
  -4  -4   2      823.02      799.07     12.87 o 
  -3  -4   2      351.37      316.87      6.11 o 
  -2  -4   2     1455.68     1449.45     25.74 o 
  -1  -4   2     1279.77     1235.51     22.07 o 
   0  -4   2      625.45      664.99     12.97 o 
   1  -4   2     2248.99     2325.32     31.39 o 
   2  -4   2      284.13      253.46      8.69 o 
   3  -4   2      107.68      121.17      3.84 o 
   4  -4   2      918.77      921.09     14.37 o 
   5  -4   2      306.71      304.10      6.70 o 
   6  -4   2       30.91       31.49      2.58 o 
   7  -4   2       18.79       19.04      3.27 o 
   8  -4   2      160.54      148.96     10.56 o 
   9  -4   2        1.15       -3.52      4.26 o 
  -9  -3   2       42.15       50.21      7.04 o 
  -8  -3   2      314.16      323.45     10.28 o 
  -7  -3   2     1008.43      996.46     31.13 o 
  -6  -3   2      500.80      468.75      9.34 o 
  -5  -3   2      211.73      209.07      5.34 o 
  -4  -3   2      109.47      114.65      5.47 o 
  -3  -3   2      416.19      419.25      7.35 o 
  -2  -3   2      220.47      192.95      3.90 o 
  -1  -3   2       25.43       23.39      8.89 o 
   0  -3   2     1269.88     1341.19     38.72 o 
   1  -3   2      527.52      535.37      9.15 o 
   2  -3   2     5342.76     5516.33     87.91 o 
   3  -3   2     7317.76     7424.63     96.87 o 
   4  -3   2    10785.33    11555.57    150.03 o 
   5  -3   2     2010.67     1887.08     26.92 o 
   6  -3   2      736.29      670.30     22.06 o 
   7  -3   2      207.81      211.77     11.12 o 
   8  -3   2      198.49      204.36     12.04 o 
   9  -3   2      150.03      155.45     11.49 o 
  -9  -2   2       18.17       16.30      5.19 o 
  -8  -2   2       88.12       71.33      7.41 o 
  -7  -2   2      428.20      430.27      9.19 o 
  -6  -2   2       26.14       23.94      2.88 o 
  -5  -2   2     1685.40     1792.44     25.85 o 
  -4  -2   2     7574.70     7935.53    103.90 o 
  -3  -2   2     3213.83     2957.04     39.75 o 
  -2  -2   2      765.30      677.22     14.33 o 
  -1  -2   2      551.16      466.15      9.78 o 
   0  -2   2     6132.70     6379.21    101.59 o 
   1  -2   2     1641.93     1669.74     22.42 o 
   2  -2   2     5614.54     5881.41     76.52 o 
   3  -2   2     2740.04     2820.48     37.80 o 
   4  -2   2     1538.44     1549.11     21.93 o 
   5  -2   2       91.80       93.63      3.60 o 
   6  -2   2      432.87      430.68     10.29 o 
   7  -2   2      175.65      158.67     10.47 o 
   8  -2   2      313.02      329.31     13.15 o 
   9  -2   2       85.09       72.26      8.15 o 
  -9  -1   2      105.73       99.86      9.26 o 
  -8  -1   2        3.41        7.60      4.26 o 
  -7  -1   2      589.01      592.31     11.22 o 
  -6  -1   2     1386.39     1431.65     22.53 o 
  -5  -1   2     4937.65     4949.96     81.55 o 
  -4  -1   2     1894.83     2067.32     28.77 o 
  -3  -1   2       83.16      103.41      2.96 o 
  -2  -1   2     5037.87     5274.61     68.81 o 
  -1  -1   2      623.14      574.58      8.26 o 
   0  -1   2     9257.13     9906.42    127.82 o 
   1  -1   2     3739.52     3921.00     51.02 o 
   2  -1   2     1098.26     1054.07     15.29 o 
   3  -1   2      177.21      158.75      3.35 o 
   4  -1   2      339.02      322.31      5.89 o 
   5  -1   2      314.52      288.05      5.90 o 
   6  -1   2      100.08       95.93      3.92 o 
   7  -1   2      848.18      889.03     24.27 o 
   8  -1   2       97.95       96.19      5.56 o 
   9  -1   2       99.42      112.46      9.63 o 
  -9   0   2     1338.62     1331.77     40.39 o 
  -8   0   2     1240.58     1266.73     37.61 o 
  -7   0   2       96.61      105.60      7.23 o 
  -6   0   2     2655.04     2745.81     38.45 o 
  -5   0   2     3748.19     3931.73     53.07 o 
  -4   0   2    11471.26    12072.96    156.55 o 
  -3   0   2     5998.17     6030.54     78.90 o 
  -2   0   2     1750.50     1693.83     22.95 o 
  -1   0   2      949.00      920.09     12.61 o 
   0   0   2       63.85       65.82      2.06 o 
   1   0   2       22.70       25.72      0.94 o 
   2   0   2      674.33      692.24      9.86 o 
   3   0   2      225.75      206.78      3.87 o 
   4   0   2       17.75       19.28      3.36 o 
   5   0   2       56.24       52.10      2.34 o 
   6   0   2       36.65       37.14      3.21 o 
   7   0   2        0.46        0.82      2.35 o 
   8   0   2        0.86       -0.57      2.53 o 
   9   0   2      140.76      137.23     12.97 o 
  10   0   2        2.27       -0.37      4.45 o 
  -9   1   2      862.18      893.59     30.39 o 
  -8   1   2      219.52      244.56      8.81 o 
  -7   1   2       44.37       42.95      3.77 o 
  -6   1   2       20.98       23.63      2.14 o 
  -5   1   2      902.60      946.55     14.84 o 
  -4   1   2        3.02       10.42      2.54 o 
  -3   1   2       57.23       54.02      2.20 o 
  -2   1   2      142.05      140.73      4.13 o 
  -1   1   2     1165.68     1277.40     21.74 o 
   0   1   2     1098.02     1113.31     15.01 o 
   1   1   2     5732.29     6066.09     78.85 o 
   2   1   2      509.18      482.82      9.17 o 
   3   1   2     3992.14     4081.40     56.23 o 
   4   1   2      743.32      569.32     10.75 o 
   5   1   2     2972.35     2703.97     36.96 o 
   6   1   2     7382.95     7157.40    338.31 o 
   7   1   2     3581.54     3664.48     62.23 o 
   8   1   2      273.29      269.66      9.10 o 
   9   1   2        2.19        5.93      3.19 o 
  10   1   2        1.38        2.41      4.82 o 
  -9   2   2      604.55      620.49     24.09 o 
  -8   2   2      332.83      346.62     10.84 o 
  -7   2   2       83.61       92.41      5.24 o 
  -6   2   2      233.36      226.86      7.64 o 
  -5   2   2      582.11      587.68     29.27 o 
  -4   2   2      159.16      191.22     21.58 o 
  -3   2   2     4697.91     5058.65     66.51 o 
  -2   2   2     8968.46     9396.08    149.60 o 
  -1   2   2     7355.63     7748.09    123.20 o 
   0   2   2      941.17      888.97     12.30 o 
   1   2   2     1952.15     1926.96     25.67 o 
   2   2   2       23.29       17.06      1.06 o 
   3   2   2      165.51      144.82     18.62 o 
   4   2   2     5753.96     6443.85    103.43 o 
   5   2   2     1412.95     1396.37     20.37 o 
   6   2   2      214.43      196.26      6.81 o 
   7   2   2      257.52      252.15     13.43 o 
   8   2   2     1028.26     1015.11     35.20 o 
   9   2   2       18.84       17.95      3.99 o 
  -9   3   2       11.88        9.63      5.37 o 
  -8   3   2      618.97      598.60     15.42 o 
  -7   3   2      620.96      628.37     15.30 o 
  -6   3   2      121.67      113.87     10.47 o 
  -5   3   2      308.65      329.74      9.31 o 
  -4   3   2      349.20      331.13      6.27 o 
  -3   3   2        9.96       31.80      4.87 o 
  -2   3   2      158.37      154.09      5.82 o 
  -1   3   2     1592.99     1612.84     23.41 o 
   0   3   2     4929.19     5196.66     67.78 o 
   1   3   2     6061.73     6285.13     81.65 o 
   2   3   2     6539.67     6721.99     87.46 o 
   3   3   2     5163.89     5620.47     73.70 o 
   4   3   2       25.38       23.44      2.16 o 
   5   3   2        1.22        3.96      1.21 o 
   6   3   2      526.99      527.47     12.51 o 
   7   3   2       18.82       25.61     10.10 o 
   8   3   2       30.36       32.29      4.22 o 
   9   3   2      125.86      152.70      8.15 o 
  -9   4   2        1.96        1.48      4.63 o 
  -8   4   2     1109.06     1075.14     23.63 o 
  -7   4   2     2268.55     2329.72     42.90 o 
  -6   4   2     2453.55     2528.37     45.26 o 
  -5   4   2     2398.61     2539.24     44.74 o 
  -4   4   2     1059.24     1037.63     15.89 o 
  -3   4   2     1144.82     1002.19     15.02 o 
  -2   4   2     4338.24     4420.71     58.46 o 
  -1   4   2     7041.71     7556.66    140.97 o 
   0   4   2     3908.98     3893.50     63.27 o 
   1   4   2     2260.52     2382.45     32.19 o 
   2   4   2      179.06      192.04      4.06 o 
   3   4   2      504.72      500.66      8.37 o 
   4   4   2      101.62       92.86      3.12 o 
   5   4   2       46.66       50.37      2.93 o 
   6   4   2        0.80        1.59      2.16 o 
   7   4   2       20.05       13.09      3.15 o 
   8   4   2       20.17       12.04      3.56 o 
   9   4   2      307.47      314.27     13.99 o 
  -8   5   2     1001.91      970.83     22.26 o 
  -7   5   2      877.95      853.28     19.65 o 
  -6   5   2       10.48       10.47      5.93 o 
  -5   5   2      107.36      106.22      5.43 o 
  -4   5   2       77.06       68.58      2.96 o 
  -3   5   2      307.64      293.35      6.83 o 
  -2   5   2      699.26      737.82     11.67 o 
  -1   5   2       46.12       49.49      2.13 o 
   0   5   2     1464.47     1632.67     23.40 o 
   1   5   2      531.36      556.55     11.15 o 
   2   5   2      599.69      629.87     10.13 o 
   3   5   2     1836.97     1836.24     25.90 o 
   4   5   2     2358.22     2420.75     33.81 o 
   5   5   2      362.41      363.48      7.49 o 
   6   5   2       18.26       27.74      3.38 o 
   7   5   2      782.83      821.53     18.46 o 
   8   5   2     2694.82     2784.41    134.05 o 
   9   5   2      472.80      501.48     28.16 o 
  -8   6   2      270.67      253.48     10.09 o 
  -7   6   2      635.39      639.60     16.43 o 
  -6   6   2        2.71       10.83      3.52 o 
  -5   6   2       50.17       56.10      4.45 o 
  -4   6   2      402.90      426.44     11.07 o 
  -3   6   2      113.06      116.91      3.92 o 
  -2   6   2      221.62      211.68     15.35 o 
  -1   6   2     1146.55     1101.61     16.56 o 
   0   6   2     1879.44     1906.53     30.08 o 
   1   6   2      483.88      417.47      7.65 o 
   2   6   2     2359.09     2354.28     32.74 o 
   3   6   2       61.12       63.67      3.55 o 
   4   6   2       54.93       64.88      3.06 o 
   5   6   2        0.11        2.27      1.95 o 
   6   6   2        1.36        3.11      2.40 o 
   7   6   2       19.63       28.87      4.00 o 
   8   6   2        0.83        1.77      3.28 o 
  -7   7   2      181.11      176.12      8.52 o 
  -6   7   2      183.56      176.16      9.73 o 
  -5   7   2      213.41      218.28      8.32 o 
  -4   7   2       90.12       88.26      5.16 o 
  -3   7   2      470.72      478.00     11.06 o 
  -2   7   2      491.00      473.00     12.49 o 
  -1   7   2     1612.09     1666.20     30.18 o 
   0   7   2      354.85      342.68      6.89 o 
   1   7   2      528.13      474.84     39.00 o 
   2   7   2     1702.79     1661.91     24.34 o 
   3   7   2     2075.85     1997.65     31.79 o 
   4   7   2     6672.07     6858.90     91.26 o 
   5   7   2      161.64      164.90     10.75 o 
   6   7   2       86.38       92.27      8.71 o 
   8   7   2       35.25       28.72      7.97 o 
  -7   8   2      180.24      173.80     10.10 o 
  -6   8   2     1178.82     1131.05     24.69 o 
  -5   8   2     1248.08     1229.35     25.66 o 
  -4   8   2     1339.67     1364.01     27.17 o 
  -3   8   2      280.17      287.22      8.94 o 
  -2   8   2      568.17      579.09     13.38 o 
  -1   8   2      184.91      174.05      7.97 o 
   0   8   2      209.53      216.82      7.46 o 
   1   8   2      558.08      583.35     13.74 o 
   2   8   2     1914.01     1942.42     35.61 o 
   3   8   2       32.37       29.16      3.47 o 
   4   8   2      410.76      399.87     13.34 o 
   5   8   2      117.71      120.24     10.00 o 
   6   8   2       34.28       38.17      6.86 o 
   7   8   2        5.86        2.22      5.19 o 
  -6   9   2       52.77       47.99      8.15 o 
  -5   9   2        1.05        3.33      5.19 o 
  -4   9   2        7.77       13.90      5.37 o 
  -3   9   2      213.78      193.06     11.30 o 
  -2   9   2      984.76      977.95     23.72 o 
  -1   9   2      925.97      941.76     28.35 o 
   0   9   2      270.30      248.65     11.86 o 
   1   9   2       95.53       97.37      5.67 o 
   2   9   2      194.36      207.61      7.99 o 
   3   9   2        2.49        9.98      3.21 o 
   4   9   2       58.79       65.62      5.16 o 
   5   9   2      601.63      643.84     24.83 o 
   6   9   2      282.14      277.91     15.93 o 
  -5  10   2       23.01       35.57      7.78 o 
  -4  10   2       86.69       86.34      9.26 o 
  -3  10   2      160.74      156.74     11.30 o 
  -1  10   2        9.54       17.31      3.67 o 
   0  10   2      247.41      241.32      9.04 o 
   1  10   2      139.71      130.28      6.96 o 
   2  10   2      216.47      215.77      8.68 o 
   3  10   2      180.70      185.19      8.18 o 
   4  10   2       66.97       83.67      6.05 o 
   5  10   2        0.09        1.11      5.19 o 
  -3  11   2        8.26       12.97      6.11 o 
  -2  11   2       23.86       13.90      5.93 o 
  -1  11   2      179.48      186.94      8.71 o 
   0  11   2      461.58      443.90     13.49 o 
   1  11   2      640.15      587.91     16.02 o 
   2  11   2       91.29       92.46     14.82 o 
   3  11   2       10.55       11.69      4.14 o 
   4  11   2      405.85      428.73     20.94 o 
   0  12   2       92.19       84.48      8.43 o 
   1  12   2       83.30       71.25      6.53 o 
  -1 -11   3        6.07        8.35      4.52 o 
   0 -11   3        7.01        8.14      4.43 o 
   1 -11   3      297.47      280.75     11.53 o 
   2 -11   3      167.84      170.03      9.23 o 
  -4 -10   3        2.78        3.16      4.11 o 
  -3 -10   3       39.54       37.66      5.35 o 
  -2 -10   3       23.43       26.33      4.78 o 
  -1 -10   3      119.65      110.12     11.12 o 
   0 -10   3      220.09      215.30     13.43 o 
   1 -10   3       60.62       65.13      7.32 o 
   2 -10   3       50.94       52.52      5.70 o 
   3 -10   3      345.84      364.95     12.51 o 
   4 -10   3      214.85      246.88     26.31 o 
  -5  -9   3      192.58      193.94      9.01 o 
  -4  -9   3      448.03      458.60     13.78 o 
  -3  -9   3     2073.21     2071.71     56.23 o 
  -2  -9   3      531.75      525.44     14.27 o 
  -1  -9   3       24.29       31.44      4.38 o 
   0  -9   3       26.49       28.37      4.19 o 
   1  -9   3       94.62       95.39      6.21 o 
   2  -9   3      195.96      180.73      8.32 o 
   3  -9   3      329.90      318.80     11.00 o 
   4  -9   3       88.77       91.26      9.17 o 
   5  -9   3       92.66       81.15      6.59 o 
  -6  -8   3       39.57       52.54      5.28 o 
  -5  -8   3      120.63      117.28      6.83 o 
  -4  -8   3       52.54       57.20      5.09 o 
  -3  -8   3       93.35       92.07      5.80 o 
  -2  -8   3        1.60        4.57      3.89 o 
  -1  -8   3      358.34      355.26     10.60 o 
   0  -8   3      586.54      621.98     15.13 o 
   1  -8   3       77.88       78.36      5.24 o 
   2  -8   3       87.68       87.38      5.65 o 
   3  -8   3      130.27      127.45      6.81 o 
   4  -8   3        5.69        5.74      4.82 o 
   5  -8   3      133.54      123.54      6.94 o 
   6  -8   3      696.82      706.46     24.64 o 
  -7  -7   3      525.46      503.11     14.60 o 
  -6  -7   3      524.66      532.02     22.97 o 
  -5  -7   3      463.08      469.45     21.49 o 
  -4  -7   3        3.87        9.36      3.01 o 
  -3  -7   3        3.41        1.93      2.55 o 
  -2  -7   3       82.93       83.36     13.90 o 
  -1  -7   3        0.17       -1.51      2.16 o 
   0  -7   3      189.70      177.49      6.88 o 
   1  -7   3      137.50      134.90      6.09 o 
   2  -7   3      120.51      119.44      5.90 o 
   3  -7   3      159.04      154.89      6.62 o 
   4  -7   3      615.63      637.80     15.26 o 
   5  -7   3      453.25      439.64     12.11 o 
   6  -7   3        3.27        6.52      3.29 o 
  -8  -6   3       26.84       41.87      7.04 o 
  -7  -6   3       49.44       60.62      8.34 o 
  -6  -6   3       44.98       47.94      4.64 o 
  -5  -6   3       48.63       50.22      4.39 o 
  -4  -6   3       83.92       86.87      7.50 o 
  -3  -6   3       22.42       24.96      3.14 o 
  -2  -6   3      102.42       92.39      5.10 o 
  -1  -6   3      103.48      112.18      5.30 o 
   0  -6   3     1186.44     1155.83     22.33 o 
   1  -6   3      438.79      375.17      9.76 o 
   2  -6   3     1653.09     1686.41     30.79 o 
   3  -6   3      496.01      525.98     12.38 o 
   4  -6   3      349.24      344.05      9.63 o 
   5  -6   3     1420.42     1421.34     30.76 o 
   6  -6   3     1063.74     1062.95     23.99 o 
   7  -6   3      418.16      399.27     16.67 o 
   8  -6   3       50.24       55.03      7.41 o 
  -8  -5   3        5.83        7.23      4.82 o 
  -7  -5   3       31.97       36.95      4.13 o 
  -6  -5   3      283.56      283.51      9.36 o 
  -5  -5   3       40.35       45.22      3.99 o 
  -4  -5   3       91.93       96.69      5.11 o 
  -3  -5   3      520.33      482.82     11.40 o 
  -2  -5   3     1923.79     1906.28     45.02 o 
  -1  -5   3     6653.40     6715.02    108.87 o 
   0  -5   3     9632.31    10040.08    160.93 o 
   1  -5   3     1463.33     1513.02     27.18 o 
   2  -5   3      417.12      438.91      7.84 o 
   3  -5   3        0.72       -0.35      1.19 o 
   4  -5   3      359.13      347.20      7.30 o 
   5  -5   3      171.55      172.63      5.16 o 
   6  -5   3       13.43       15.10      2.47 o 
   7  -5   3        6.20        7.32      3.06 o 
   8  -5   3       18.68       23.72      5.74 o 
  -7  -4   3      116.21      131.72      5.24 o 
  -6  -4   3       41.73       60.82      3.48 o 
  -5  -4   3       15.00       20.98      5.43 o 
  -4  -4   3      670.66      582.51     19.56 o 
  -3  -4   3     1521.97     1556.88     22.32 o 
  -2  -4   3        1.33        4.80      1.69 o 
  -1  -4   3        2.59        2.04      1.50 o 
   0  -4   3     2495.64     2387.11     40.28 o 
   1  -4   3     3188.26     3339.77     44.51 o 
   2  -4   3      737.67      735.04     12.83 o 
   3  -4   3       68.53       66.33      2.66 o 
   4  -4   3       93.36       92.81      4.11 o 
   5  -4   3      509.40      519.26      9.62 o 
   6  -4   3       40.19       37.47      2.89 o 
   7  -4   3      219.49      221.48      8.06 o 
   8  -4   3      758.16      696.08     24.64 o 
   9  -4   3      529.57      516.74     21.49 o 
  -9  -3   3      175.65      203.62     12.60 o 
  -8  -3   3      422.11      428.54     17.42 o 
  -7  -3   3      689.08      733.16     13.55 o 
  -6  -3   3     2263.46     2270.17     32.87 o 
  -5  -3   3     5425.46     5364.45     74.51 o 
  -4  -3   3     2790.83     2756.87     38.07 o 
  -3  -3   3        9.26       14.34      4.08 o 
  -2  -3   3     1164.47     1171.05     16.80 o 
  -1  -3   3     2164.27     2143.12     36.09 o 
   0  -3   3      773.61      748.01     14.02 o 
   1  -3   3      396.03      406.07      6.61 o 
   2  -3   3      277.72      265.64      5.51 o 
   3  -3   3      174.44      170.82      4.02 o 
   4  -3   3      124.47      108.67      5.53 o 
   5  -3   3      312.78      309.09     10.73 o 
   6  -3   3      132.14      113.75      8.34 o 
   7  -3   3      128.11      116.46      5.90 o 
   8  -3   3      927.87      896.44     31.59 o 
   9  -3   3      599.09      579.17     22.79 o 
  -9  -2   3       44.66       42.06      6.86 o 
  -8  -2   3      282.50      249.94     13.15 o 
  -7  -2   3      393.19      384.35      8.69 o 
  -6  -2   3       89.57       79.08      3.63 o 
  -5  -2   3      271.64      269.90      6.19 o 
  -4  -2   3      111.17       92.06      3.16 o 
  -3  -2   3      179.05      238.87      4.97 o 
  -2  -2   3     1394.59     1449.78     31.35 o 
  -1  -2   3       16.51       25.55      1.52 o 
   0  -2   3     1120.63     1192.12     16.42 o 
   1  -2   3      317.68      260.90      4.50 o 
   2  -2   3     2664.27     2543.82     34.02 o 
   3  -2   3     9090.54     9393.08    121.80 o 
   4  -2   3     2740.62     2733.86     37.22 o 
   5  -2   3      774.94      721.62     19.82 o 
   6  -2   3     1120.39     1120.75     21.81 o 
   7  -2   3      882.66      860.54     18.40 o 
   8  -2   3      152.42      152.78      7.01 o 
   9  -2   3      458.26      432.62     19.08 o 
  -9  -1   3      206.09      219.37     13.34 o 
  -8  -1   3      188.60      202.97     15.19 o 
  -7  -1   3      102.63       92.08      5.30 o 
  -6  -1   3        2.53        5.95      3.63 o 
  -5  -1   3       10.51       19.22      1.88 o 
  -4  -1   3     1454.61     1389.01     20.24 o 
  -3  -1   3     1943.99     1809.24     25.13 o 
  -2  -1   3       19.94       21.88      5.68 o 
  -1  -1   3     1672.00     1908.45     25.55 o 
   0  -1   3       17.80       22.79      1.85 o 
   1  -1   3   100108.66    89056.32   1406.71 o 
   2  -1   3    13388.69    14766.96    190.14 o 
   3  -1   3        1.28        2.64      1.16 o 
   4  -1   3      436.30      411.91      7.10 o 
   5  -1   3      592.89      566.54      9.49 o 
   6  -1   3      300.22      294.33      8.38 o 
   7  -1   3      281.61      285.21      8.84 o 
   8  -1   3       59.51       63.19      6.86 o 
   9  -1   3       51.87       46.81      4.85 o 
  -9   0   3        9.33        3.71      4.63 o 
  -8   0   3        3.98        7.73      2.80 o 
  -7   0   3       44.12       48.00      3.99 o 
  -6   0   3        6.78        6.58      1.66 o 
  -5   0   3      788.33      806.83     13.03 o 
  -4   0   3      169.35      199.98      4.60 o 
  -3   0   3     4200.82     4238.51     56.10 o 
  -2   0   3    13070.00    13611.01    175.45 o 
  -1   0   3     1620.33     1524.20     20.56 o 
   0   0   3    10635.68    10925.12    140.73 o 
   1   0   3    17209.61    17630.70    226.82 o 
   2   0   3      247.78      182.47      8.03 o 
   3   0   3     2341.53     2345.21     52.71 o 
   4   0   3      327.80      306.34      5.53 o 
   5   0   3      107.13       98.67      3.77 o 
   6   0   3        2.13        3.03      2.09 o 
   7   0   3       36.47       34.42      3.66 o 
   8   0   3       33.38       30.76      3.85 o 
   9   0   3       55.90       54.38      5.56 o 
  -9   1   3      682.02      693.49     25.75 o 
  -8   1   3     1529.59     1618.33     31.89 o 
  -7   1   3      518.98      540.89     13.69 o 
  -6   1   3      316.63      310.56      9.10 o 
  -5   1   3     3862.96     3761.83    136.95 o 
  -4   1   3     9971.89    10317.09    165.65 o 
  -3   1   3    15604.14    16473.87    261.47 o 
  -2   1   3     3888.12     3779.47     61.69 o 
  -1   1   3       34.72       24.92      1.47 o 
   0   1   3      273.88      252.60      5.26 o 
   1   1   3     3163.73     3271.83     43.00 o 
   2   1   3       96.34      103.27      5.93 o 
   3   1   3       72.74       58.95      5.10 o 
   4   1   3       63.84       76.81      3.59 o 
   5   1   3      758.63      791.97     15.98 o 
   6   1   3       70.08       58.09      3.99 o 
   7   1   3       11.32       12.03      3.24 o 
   8   1   3      254.07      254.35      8.84 o 
   9   1   3      297.05      305.30     10.47 o 
  -9   2   3      484.39      501.36     21.12 o 
  -8   2   3        1.08        0.39      2.68 o 
  -7   2   3       32.60       30.31      5.00 o 
  -6   2   3      375.14      360.07     13.25 o 
  -5   2   3      153.22      155.40      5.95 o 
  -4   2   3        0.43        2.56      1.42 o 
  -3   2   3     4432.46     5133.66     83.77 o 
  -2   2   3      992.73      986.42     17.94 o 
  -1   2   3      412.66      411.39     10.65 o 
   0   2   3      718.00      746.13     10.72 o 
   1   2   3        1.52        7.18      3.57 o 
   2   2   3        3.54        5.32      1.16 o 
   3   2   3     4779.74     4933.12    117.74 o 
   4   2   3     6777.98     7125.17    114.18 o 
   5   2   3     2070.76     1897.88     33.47 o 
   6   2   3     2492.26     2609.92     45.33 o 
   7   2   3     1213.89     1222.19     24.83 o 
   8   2   3      126.56      145.31      7.07 o 
   9   2   3        2.54        0.88      3.29 o 
  -9   3   3      948.47      979.37     33.16 o 
  -8   3   3     1540.98     1638.61     32.67 o 
  -7   3   3     1087.47     1128.73     23.78 o 
  -6   3   3        1.69       -1.06      2.32 o 
  -5   3   3        9.96       12.39      2.40 o 
  -4   3   3       53.82       39.98      3.08 o 
  -3   3   3     1103.63     1188.24     22.01 o 
  -2   3   3     6698.07     7349.38    117.96 o 
  -1   3   3     2932.96     3019.26     39.99 o 
   0   3   3      577.01      656.48      9.88 o 
   1   3   3      231.38      260.46      4.66 o 
   2   3   3     2062.72     2158.19     35.43 o 
   3   3   3     1726.92     1845.84     25.37 o 
   4   3   3      742.43      798.86     15.72 o 
   5   3   3       85.86      108.13      4.75 o 
   6   3   3      197.31      181.29      6.78 o 
   7   3   3     1312.22     1293.75     30.11 o 
   8   3   3      606.51      637.20     15.79 o 
   9   3   3      141.38      151.97      7.98 o 
  -9   4   3        0.67        6.48      5.37 o 
  -8   4   3      188.17      168.83      8.05 o 
  -7   4   3        3.74        6.67      3.01 o 
  -6   4   3      383.35      377.24     13.53 o 
  -5   4   3      384.76      391.44     10.61 o 
  -4   4   3        0.29        1.20      1.70 o 
  -3   4   3       55.83       47.41      3.08 o 
  -2   4   3     1379.35     1350.65     25.46 o 
  -1   4   3     6250.53     6477.98     84.53 o 
   0   4   3     3505.18     3151.54     42.11 o 
   1   4   3    13811.46    15474.60    199.52 o 
   2   4   3     5674.60     6170.87     80.83 o 
   3   4   3     1690.51     1690.39     23.79 o 
   4   4   3      542.08      495.90     13.91 o 
   5   4   3      552.96      540.55     17.88 o 
   6   4   3      374.31      359.33     10.06 o 
   7   4   3      128.93      127.96      6.30 o 
   8   4   3       22.06       18.49      3.77 o 
   9   4   3      174.32      172.54      8.50 o 
  -8   5   3      352.96      346.68     11.72 o 
  -7   5   3     1730.04     1686.20     52.53 o 
  -6   5   3     1448.95     1541.40     32.52 o 
  -5   5   3      246.37      261.51      8.58 o 
  -4   5   3      491.71      469.01     11.53 o 
  -3   5   3     3708.19     3831.99     51.63 o 
  -2   5   3     8078.75     8514.45    112.30 o 
  -1   5   3     6528.54     7003.68     91.62 o 
   0   5   3      557.59      519.02     14.82 o 
   1   5   3      615.42      784.48     12.19 o 
   2   5   3       11.36       13.59      1.37 o 
   3   5   3      271.76      239.73      7.20 o 
   4   5   3      125.01      124.21      3.93 o 
   5   5   3      130.43      144.08      5.96 o 
   6   5   3      800.16      799.21     26.40 o 
   7   5   3       90.36       83.69      5.51 o 
   8   5   3       28.34       17.07      4.09 o 
   9   5   3       82.54       93.90      6.93 o 
  -8   6   3      280.04      277.54     12.78 o 
  -7   6   3       34.13       42.49      6.30 o 
  -6   6   3       17.69       38.90      4.35 o 
  -5   6   3     1550.37     1655.05     31.70 o 
  -4   6   3       88.31      100.13      5.30 o 
  -3   6   3      210.97      227.42      7.32 o 
  -2   6   3      524.84      526.90     10.34 o 
  -1   6   3      298.40      277.29      5.83 o 
   0   6   3        5.83        7.41      3.23 o 
   1   6   3       50.40       48.80      2.33 o 
   2   6   3       33.57       36.17      2.35 o 
   3   6   3       18.19       20.98      2.41 o 
   4   6   3     1058.87     1081.65     16.88 o 
   5   6   3      144.73      152.91      6.22 o 
   6   6   3      306.44      325.71     12.23 o 
   7   6   3     1024.99     1049.26     22.52 o 
   8   6   3      700.80      712.15     17.78 o 
  -7   7   3     1349.41     1324.00     28.30 o 
  -6   7   3     1294.17     1273.61     31.68 o 
  -5   7   3      365.60      385.88     11.46 o 
  -4   7   3      557.50      605.02     14.53 o 
  -3   7   3      134.85      137.53      5.95 o 
  -2   7   3      133.26      133.29      4.36 o 
  -1   7   3     1569.95     1617.58     23.69 o 
   0   7   3     1082.17     1154.89     17.76 o 
   1   7   3      299.66      318.68     17.14 o 
   2   7   3      123.46      124.04      4.05 o 
   3   7   3      392.02      375.41      7.73 o 
   4   7   3     1209.61     1178.77     20.47 o 
   5   7   3       30.61       40.83      5.47 o 
   6   7   3       92.41       91.53      7.23 o 
   7   7   3       23.61       21.49      6.86 o 
   8   7   3      144.63      180.83     13.34 o 
  -7   8   3       79.74       79.34     12.78 o 
  -6   8   3      120.37      124.36      7.27 o 
  -5   8   3        1.28        2.49      3.00 o 
  -4   8   3      501.39      468.77     12.63 o 
  -3   8   3      486.01      479.12     12.30 o 
  -2   8   3      544.97      557.50     11.62 o 
  -1   8   3      282.77      283.36      6.67 o 
   0   8   3     1021.26      996.80     16.00 o 
   1   8   3     1801.75     1844.33     26.91 o 
   2   8   3      899.22      934.15     19.47 o 
   3   8   3      828.78      824.50     17.78 o 
   4   8   3     1052.80      989.48     20.71 o 
   5   8   3      582.38      523.78     20.94 o 
   6   8   3        1.76        2.41      4.45 o 
   7   8   3       21.93       26.49      7.60 o 
  -6   9   3      333.04      319.03     11.58 o 
  -5   9   3      905.71      910.24     21.20 o 
  -4   9   3      928.22      936.02     30.76 o 
  -3   9   3      178.40      181.94     11.30 o 
  -2   9   3       12.45       16.12      4.82 o 
  -1   9   3      669.25      634.09     21.58 o 
   0   9   3      138.41      160.47      6.88 o 
   1   9   3      853.28      826.86     18.45 o 
   2   9   3      253.21      241.52      8.39 o 
   3   9   3        0.46        0.88      2.69 o 
   4   9   3      264.66      238.08     13.90 o 
   5   9   3      500.12      432.81     19.64 o 
   6   9   3        8.00       10.56      5.56 o 
  -5  10   3       57.96       64.11      9.08 o 
  -4  10   3      538.67      515.99     21.49 o 
  -3  10   3      662.50      604.19     22.97 o 
  -2  10   3      527.09      518.40     20.20 o 
  -1  10   3      216.40      211.96     11.67 o 
   0  10   3       48.42       56.39      4.97 o 
   1  10   3       78.78       61.85      7.78 o 
   2  10   3       26.81       29.96      4.35 o 
   3  10   3        0.01       -1.22      2.94 o 
   4  10   3        0.61       -0.37      4.63 o 
   5  10   3        5.94        3.52      5.37 o 
  -3  11   3       78.17       88.19      9.82 o 
  -1  11   3        0.24        0.37      4.82 o 
   0  11   3      225.53      220.05     11.12 o 
   1  11   3      122.30      115.00      7.04 o 
   2  11   3        1.23        4.70      3.64 o 
   3  11   3        0.74        5.38      3.69 o 
   4  11   3        3.50        2.78      5.93 o 
  -1  12   3       89.11      109.13     10.75 o 
   0  12   3       48.60       47.80      7.97 o 
   1  12   3       71.95       82.94      6.78 o 
  -3 -10   4       48.59       54.44      7.78 o 
  -2 -10   4      137.74      144.04      8.19 o 
  -1 -10   4       49.32       52.57      5.88 o 
   0 -10   4       54.07       52.13      5.83 o 
   1 -10   4      142.02      143.29     11.21 o 
   2 -10   4      168.45      160.18      8.71 o 
   3 -10   4       40.86       37.03      5.62 o 
  -5  -9   4       73.56       53.88      5.83 o 
  -4  -9   4       13.47       14.69      4.17 o 
  -3  -9   4      268.83      243.80      9.75 o 
  -2  -9   4      137.33      121.46     15.56 o 
  -1  -9   4       15.98       16.67      4.05 o 
   0  -9   4       50.78       49.99      5.84 o 
   1  -9   4      101.32      101.75      6.62 o 
   2  -9   4      409.24      422.62     12.89 o 
   3  -9   4      413.91      429.85     13.29 o 
   4  -9   4      591.38      596.57     47.43 o 
   5  -9   4      143.21      167.61     14.45 o 
  -6  -8   4        8.64        8.90      3.92 o 
  -5  -8   4      295.51      294.58     10.59 o 
  -4  -8   4      558.33      562.68     34.83 o 
  -3  -8   4      945.46      915.45     46.69 o 
  -2  -8   4     1113.11     1099.51     33.72 o 
  -1  -8   4       51.60       55.77      4.78 o 
   0  -8   4      229.99      240.15      8.78 o 
   1  -8   4       34.63       33.49      4.54 o 
   2  -8   4      234.62      198.65      8.24 o 
   3  -8   4      205.63      198.02      9.54 o 
   4  -8   4        0.72        4.36      3.53 o 
   5  -8   4       63.12       65.76      7.41 o 
   6  -8   4      136.28      135.16     13.34 o 
  -7  -7   4       65.88       61.10      5.76 o 
  -6  -7   4      286.64      250.50      9.68 o 
  -5  -7   4      179.97      173.59      7.92 o 
  -4  -7   4      139.74      139.41     16.12 o 
  -3  -7   4      640.67      605.96     36.41 o 
  -2  -7   4      632.82      606.13     14.54 o 
  -1  -7   4      642.95      597.23     14.27 o 
   0  -7   4      657.22      687.23     15.72 o 
   1  -7   4      238.85      232.86     10.00 o 
   2  -7   4       15.24       17.70      3.24 o 
   3  -7   4        0.46       -1.84      2.48 o 
   4  -7   4        2.73        7.40      3.16 o 
   5  -7   4       96.20       95.74     11.12 o 
   6  -7   4      137.60      138.68     13.71 o 
  -7  -6   4      168.55      174.02      8.25 o 
  -6  -6   4     1001.24      946.78     22.42 o 
  -5  -6   4      441.05      440.14     14.54 o 
  -4  -6   4      413.64      427.40     23.53 o 
  -3  -6   4      928.02      911.62     31.87 o 
  -2  -6   4      583.58      537.64     15.38 o 
  -1  -6   4      237.10      215.01      7.27 o 
   0  -6   4      112.86      109.33      5.37 o 
   1  -6   4        3.37        4.85      2.87 o 
   2  -6   4       19.37       19.43      2.95 o 
   3  -6   4      174.65      176.45      6.74 o 
   4  -6   4      443.23      454.75     11.78 o 
   5  -6   4        7.23       10.70      5.65 o 
   6  -6   4      192.73      200.92      7.96 o 
   7  -6   4      321.78      324.73     30.94 o 
   8  -6   4      122.62      112.09      9.63 o 
  -7  -5   4        0.41        2.00      2.95 o 
  -6  -5   4        5.58        3.06      2.81 o 
  -5  -5   4       10.44        7.24      2.81 o 
  -4  -5   4      523.49      528.41     12.84 o 
  -3  -5   4      119.16      109.39      5.30 o 
  -2  -5   4      266.13      270.21      7.93 o 
  -1  -5   4      146.58      105.81      4.84 o 
   0  -5   4      686.95      643.67     13.76 o 
   1  -5   4     1847.92     1781.22     46.04 o 
   2  -5   4     1008.42      979.44     15.02 o 
   3  -5   4      429.69      440.42      8.30 o 
   4  -5   4      704.47      659.31     11.57 o 
   5  -5   4     1169.17     1181.27     24.22 o 
   6  -5   4     1971.81     1954.47     44.47 o 
   7  -5   4      582.40      576.18     25.29 o 
   8  -5   4       15.38       13.15      5.19 o 
  -8  -4   4        3.68        6.86      4.63 o 
  -7  -4   4      122.96      118.02      6.34 o 
  -6  -4   4       70.95       75.19      4.98 o 
  -5  -4   4       96.33       86.53      3.71 o 
  -4  -4   4      141.67      144.74      4.39 o 
  -3  -4   4      458.94      405.68     11.02 o 
  -2  -4   4     5506.87     5853.30     95.30 o 
  -1  -4   4     4975.09     5106.34     83.45 o 
   0  -4   4     1472.36     1456.50     25.94 o 
   1  -4   4       28.38       17.53      1.30 o 
   2  -4   4      462.21      482.99      8.26 o 
   3  -4   4      130.74      131.23      3.85 o 
   4  -4   4       74.47       60.54      2.79 o 
   5  -4   4      121.31      114.48      4.09 o 
   6  -4   4       13.48       16.12      2.98 o 
   7  -4   4      336.30      350.12     12.41 o 
   8  -4   4      179.76      178.94      8.12 o 
   9  -4   4       52.64       37.24      7.23 o 
  -8  -3   4      115.07      130.32      6.95 o 
  -7  -3   4        5.72        9.59      2.81 o 
  -6  -3   4      315.05      314.82      7.55 o 
  -5  -3   4      495.30      465.54      9.11 o 
  -4  -3   4       83.22       59.01      5.39 o 
  -3  -3   4      515.73      497.29      8.70 o 
  -2  -3   4     2570.22     2622.88     47.15 o 
  -1  -3   4      696.18      629.83     12.57 o 
   0  -3   4     5285.11     5365.61     86.72 o 
   1  -3   4     3453.99     3358.75     44.66 o 
   2  -3   4     2382.91     2340.49     31.84 o 
   3  -3   4      329.77      343.82      8.81 o 
   4  -3   4       46.95       48.35      2.88 o 
   5  -3   4      186.36      171.12      4.70 o 
   6  -3   4       26.34       26.98      3.27 o 
   7  -3   4      496.30      466.76     12.25 o 
   8  -3   4       81.61       82.35      8.34 o 
   9  -3   4       46.17       45.39      7.60 o 
  -9  -2   4        4.93        0.74      4.26 o 
  -8  -2   4     1008.43     1013.28     22.47 o 
  -7  -2   4     1314.15     1302.64     26.33 o 
  -6  -2   4     3362.13     3326.40     46.44 o 
  -5  -2   4     4757.08     4907.38     66.10 o 
  -4  -2   4     2285.80     2250.07     31.62 o 
  -3  -2   4      681.40      602.84      9.93 o 
  -2  -2   4      442.96      394.65     12.01 o 
  -1  -2   4     1771.53     1799.18     24.55 o 
   0  -2   4     3278.82     3428.61     45.31 o 
   1  -2   4      117.70      112.69      2.83 o 
   2  -2   4      103.50       82.45      2.54 o 
   3  -2   4        0.94        5.53      1.45 o 
   4  -2   4      336.81      327.44      8.83 o 
   5  -2   4      172.73      161.10      5.82 o 
   6  -2   4       97.25      101.85      5.17 o 
   7  -2   4        6.56        6.17      2.76 o 
   8  -2   4       11.33       12.37      3.43 o 
   9  -2   4      755.42      784.70     19.27 o 
  -9  -1   4      649.11      657.92     24.83 o 
  -8  -1   4      155.50      140.59     11.95 o 
  -7  -1   4       54.69       50.57      4.32 o 
  -6  -1   4     1679.10     1741.26     32.55 o 
  -5  -1   4       68.80       62.64      4.33 o 
  -4  -1   4      313.48      283.24      5.95 o 
  -3  -1   4     1325.41     1265.34     18.35 o 
  -2  -1   4      112.88       99.86      3.32 o 
  -1  -1   4       81.20       84.74      2.27 o 
   0  -1   4      199.16      199.40      3.84 o 
   1  -1   4     1364.76     1349.04     18.65 o 
   2  -1   4      643.98      533.87      9.58 o 
   3  -1   4     7396.05     7699.36    100.19 o 
   4  -1   4      668.93      605.59     11.25 o 
   5  -1   4      460.29      413.46     10.02 o 
   6  -1   4      821.78      800.76     16.97 o 
   7  -1   4     2207.10     2166.69     39.11 o 
   8  -1   4     2829.17     2824.69     50.17 o 
   9  -1   4       83.87       79.74      6.02 o 
  -9   0   4      532.32      555.83     22.42 o 
  -8   0   4      865.83      927.01     27.98 o 
  -7   0   4       61.52       65.17      4.71 o 
  -6   0   4      263.95      265.21      8.45 o 
  -5   0   4       46.29       52.66      4.99 o 
  -4   0   4       29.80       35.94      1.95 o 
  -3   0   4      285.43      259.72      5.12 o 
  -2   0   4      782.07      753.21     11.22 o 
  -1   0   4      105.73       83.44      2.55 o 
   0   0   4     2184.11     2252.36     30.09 o 
   1   0   4     2749.69     2820.56     37.33 o 
   2   0   4     2416.45     2560.76     34.16 o 
   3   0   4      422.78      453.48     16.03 o 
   4   0   4     2962.63     2913.36     48.60 o 
   5   0   4     3033.22     3000.12    116.45 o 
   6   0   4       94.87       95.11      5.03 o 
   7   0   4       48.94       49.50      4.45 o 
   8   0   4       28.38       33.54      4.13 o 
   9   0   4       51.59       49.83      5.03 o 
  -9   1   4       23.04       25.20      6.48 o 
  -8   1   4       72.55       64.42      5.10 o 
  -7   1   4        5.71        9.18      3.33 o 
  -6   1   4        2.21        0.31      1.90 o 
  -5   1   4       95.83       91.37     13.25 o 
  -4   1   4      519.82      492.12      9.30 o 
  -3   1   4     9849.43    10861.53    173.70 o 
  -2   1   4     4688.75     4576.49     74.46 o 
  -1   1   4     2639.16     2600.63     34.56 o 
   0   1   4       26.12       45.02      1.69 o 
   1   1   4       14.12       17.56      1.06 o 
   2   1   4    11694.98    12202.99    192.19 o 
   3   1   4    10543.45    10871.78    171.95 o 
   4   1   4     2428.20     2469.75     41.79 o 
   5   1   4      178.57      158.13     22.70 o 
   6   1   4      134.66      131.95      5.88 o 
   7   1   4      188.21      182.90      7.20 o 
   8   1   4       22.86       26.60      3.82 o 
   9   1   4      279.87      267.04     11.12 o 
  -9   2   4       59.07       78.00      8.89 o 
  -8   2   4       54.56       65.31      5.24 o 
  -7   2   4      767.31      745.75     30.11 o 
  -6   2   4     2485.87     2537.41     45.39 o 
  -5   2   4     3203.04     3331.05     57.12 o 
  -4   2   4     4880.25     5001.50     82.72 o 
  -3   2   4     7181.85     7455.58    160.54 o 
  -2   2   4     9559.74    10587.34    168.85 o 
  -1   2   4      534.78      593.84     11.44 o 
   0   2   4      416.48      409.83      6.61 o 
   1   2   4     1815.24     1900.68     25.74 o 
   2   2   4     1471.87     1552.71     21.31 o 
   3   2   4      193.79      177.11      5.22 o 
   4   2   4      887.35      894.88     17.29 o 
   5   2   4        0.10        1.00      1.82 o 
   6   2   4      262.07      258.03      8.12 o 
   7   2   4      216.72      195.30      7.53 o 
   8   2   4       18.13       22.49      3.85 o 
   9   2   4       75.34       77.36      5.89 o 
  -9   3   4       34.87       39.57      4.88 o 
  -8   3   4       18.88       16.22      3.66 o 
  -7   3   4      165.59      171.06     14.45 o 
  -6   3   4      480.79      532.24     13.49 o 
  -5   3   4       69.35       69.52      4.63 o 
  -4   3   4        8.43        8.02      2.16 o 
  -3   3   4     2483.64     2658.26     45.38 o 
  -2   3   4     5197.42     5569.06     90.38 o 
  -1   3   4      205.57      181.03     10.05 o 
   0   3   4        0.12        1.30      0.87 o 
   1   3   4        0.27       -1.52      1.52 o 
   2   3   4       14.67       22.25      1.24 o 
   3   3   4      789.80      747.26     11.30 o 
   4   3   4     3468.33     3410.35     56.79 o 
   5   3   4     3049.47     3159.34     53.58 o 
   6   3   4      628.96      635.48     14.54 o 
   7   3   4       59.47       70.74      7.23 o 
   8   3   4      360.19      349.11     26.77 o 
   9   3   4      131.89      130.39      7.40 o 
  -8   4   4     1532.10     1564.74     31.96 o 
  -7   4   4     1477.69     1455.91     29.48 o 
  -6   4   4        4.01        7.48      3.06 o 
  -5   4   4       22.07       23.78      5.65 o 
  -4   4   4      112.01      116.29      5.37 o 
  -3   4   4       44.91       53.67      3.40 o 
  -2   4   4       42.80       38.82      8.06 o 
  -1   4   4     1345.93     1419.09     28.62 o 
   0   4   4       59.95       78.55      2.56 o 
   1   4   4     1864.19     2167.36     29.74 o 
   2   4   4      312.65      333.91      7.17 o 
   3   4   4      704.41      709.92     11.10 o 
   4   4   4      168.08      161.96      4.09 o 
   5   4   4     1433.76     1391.65     26.13 o 
   6   4   4     2857.21     2948.35     51.16 o 
   7   4   4      934.42      947.48     32.89 o 
   8   4   4      528.39      505.34     13.95 o 
   9   4   4       88.11       93.19      6.67 o 
  -8   5   4       34.72       34.60      4.85 o 
  -7   5   4       33.73       34.22      4.39 o 
  -6   5   4        3.28        1.11      2.62 o 
  -5   5   4      252.57      246.02     11.30 o 
  -4   5   4      156.07      158.36      6.34 o 
  -3   5   4       35.04       45.15      3.40 o 
  -2   5   4     1303.17     1278.87     18.63 o 
  -1   5   4     5786.65     5897.75     77.57 o 
   0   5   4     8162.37     8194.60    107.03 o 
   1   5   4     1836.40     1654.52     23.53 o 
   2   5   4      563.29      537.45      9.13 o 
   3   5   4     1058.27     1039.00     15.75 o 
   4   5   4     4589.53     4768.23     63.71 o 
   5   5   4      831.60      839.86     17.67 o 
   6   5   4      326.72      310.79      9.52 o 
   7   5   4      130.62      139.82     14.27 o 
   8   5   4        0.07       -1.32      2.94 o 
   9   5   4       23.72       26.81      4.76 o 
  -8   6   4       66.07       50.89      8.71 o 
  -7   6   4      244.71      242.68      9.76 o 
  -6   6   4      655.29      645.37     16.18 o 
  -5   6   4      729.79      700.96     16.50 o 
  -4   6   4     1134.85     1086.77     22.20 o 
  -3   6   4      103.86       99.62      4.98 o 
  -2   6   4     5451.62     5708.26     75.78 o 
  -1   6   4     4607.23     4680.88     62.49 o 
   0   6   4        2.00        5.64      1.37 o 
   1   6   4      530.82      472.05      8.59 o 
   2   6   4      700.18      702.58     11.63 o 
   3   6   4        3.12        5.74      1.42 o 
   4   6   4       10.52       13.01      3.15 o 
   5   6   4        0.40        4.29      2.36 o 
   6   6   4       17.08       21.67      3.42 o 
   7   6   4        6.86        2.66      2.97 o 
   8   6   4       15.38       22.34      4.31 o 
  -7   7   4       26.37       36.42      4.84 o 
  -6   7   4      960.41      948.87     21.74 o 
  -5   7   4     1922.49     1968.44     37.39 o 
  -4   7   4      126.93      147.66      6.67 o 
  -3   7   4      383.17      357.63     10.08 o 
  -2   7   4     2495.12     2406.42     84.39 o 
  -1   7   4     1779.33     1827.24     26.44 o 
   0   7   4     1282.37     1289.73     19.41 o 
   1   7   4       91.52       88.48      3.95 o 
   2   7   4      103.58       95.50      3.73 o 
   3   7   4        3.85        4.88      1.57 o 
   4   7   4      285.35      284.81     10.19 o 
   5   7   4     1308.96     1297.30     35.20 o 
   6   7   4      888.81      911.81     20.75 o 
   7   7   4      276.40      304.17     10.60 o 
   8   7   4       12.89       16.91      4.45 o 
  -7   8   4      763.01      774.57     20.03 o 
  -6   8   4      923.48      983.63     22.72 o 
  -5   8   4      364.79      375.80     11.85 o 
  -4   8   4       16.96       23.86      3.67 o 
  -3   8   4        3.76        5.50      2.68 o 
  -2   8   4      111.14      115.32      5.63 o 
  -1   8   4       35.95       40.62      2.92 o 
   0   8   4       87.25       91.70      3.80 o 
   1   8   4       80.70       86.15      7.23 o 
   2   8   4      422.14      385.13     11.47 o 
   3   8   4      588.96      579.41     10.90 o 
   4   8   4        8.53        9.86      3.15 o 
   5   8   4      186.75      148.04     10.75 o 
   6   8   4       24.87       24.27      7.41 o 
   7   8   4      196.67      213.44     14.08 o 
  -6   9   4       81.86      107.36      7.39 o 
  -5   9   4       93.15       92.13      6.52 o 
  -4   9   4        0.32        0.78      3.00 o 
  -3   9   4      144.50      141.31      6.99 o 
  -2   9   4        4.50        4.24      3.33 o 
  -1   9   4       16.03       12.41      4.45 o 
   0   9   4      866.22      854.83     18.60 o 
   1   9   4     2772.02     2824.76     49.91 o 
   2   9   4     1414.38     1420.78     27.87 o 
   3   9   4     1170.90     1136.08     23.44 o 
   4   9   4      186.14      178.98     12.04 o 
   5   9   4       69.53       70.03      8.52 o 
  -5  10   4      377.48      376.48     18.90 o 
  -4  10   4      225.31      218.44     13.90 o 
  -3  10   4       49.37       55.03      7.97 o 
  -2  10   4       91.11       74.30      8.15 o 
  -1  10   4      149.90      150.26     10.19 o 
   0  10   4      174.70      190.81      7.99 o 
   1  10   4        2.48        5.59      3.19 o 
   2  10   4       54.83       60.78      5.07 o 
   3  10   4      153.26      142.82      7.15 o 
   4  10   4      306.94      274.39     15.56 o 
   5  10   4      106.30       78.56      9.45 o 
  -3  11   4      585.48      580.47     23.72 o 
  -2  11   4      254.59      261.24     14.64 o 
   0  11   4       77.35       93.38      8.89 o 
   1  11   4       38.36       49.78      6.67 o 
   2  11   4       77.34       74.03      6.01 o 
   3  11   4       38.17       41.69      7.97 o 
   4  11   4        9.61       12.78      6.30 o 
   0  12   4        2.94       -0.74      5.19 o 
   1  12   4        4.38        0.22      3.72 o 
  -2 -10   5        6.81        7.39      5.19 o 
  -1 -10   5       40.99       52.29      6.08 o 
   0 -10   5       27.90       35.47      6.95 o 
   1 -10   5       25.20       25.73      5.16 o 
   2 -10   5        2.84        3.85      4.39 o 
   3 -10   5        1.73        5.99      4.45 o 
  -4  -9   5       69.80       85.36      9.63 o 
  -3  -9   5      125.93      113.96      7.78 o 
  -2  -9   5      181.22      175.02      8.56 o 
  -1  -9   5      121.81      130.86      7.47 o 
   0  -9   5      135.46      130.56      8.15 o 
   1  -9   5      116.38      131.01      9.45 o 
   2  -9   5        4.45        6.06      4.05 o 
   3  -9   5       38.79       39.45      5.93 o 
   4  -9   5        0.01       -3.64      3.65 o 
  -5  -8   5      104.40      102.49     11.77 o 
  -4  -8   5        4.57        9.23      3.60 o 
  -3  -8   5      111.34       96.28      7.23 o 
  -2  -8   5      200.38      209.90     30.20 o 
  -1  -8   5       66.26       58.27      5.17 o 
   0  -8   5        1.08       -0.93      2.95 o 
   1  -8   5      172.85      174.86      7.93 o 
   2  -8   5     1014.87     1056.19     42.24 o 
   3  -8   5      803.67      822.20     19.19 o 
   4  -8   5      700.87      677.34     31.68 o 
   5  -8   5      243.22      237.23     12.14 o 
   6  -8   5       21.15       21.49      7.41 o 
  -6  -7   5       16.34       18.77      4.26 o 
  -5  -7   5      255.95      287.77     10.35 o 
  -4  -7   5      839.04      833.82     19.26 o 
  -3  -7   5       28.93       33.90      6.11 o 
  -2  -7   5      203.17      196.25      7.73 o 
  -1  -7   5       32.49       33.72      3.93 o 
   0  -7   5      234.12      217.71      9.08 o 
   1  -7   5      599.35      583.12     14.41 o 
   2  -7   5       61.06       50.30      4.51 o 
   3  -7   5       33.26       27.67      4.82 o 
   4  -7   5       87.69      104.62      9.73 o 
   5  -7   5      202.31      214.52     22.70 o 
   6  -7   5      202.61      225.85     13.71 o 
   7  -7   5       29.73       32.61      7.60 o 
  -7  -6   5        6.87        3.66      3.47 o 
  -6  -6   5       77.57       93.09      6.22 o 
  -5  -6   5      220.30      208.19     12.04 o 
  -4  -6   5      188.04      181.08      7.46 o 
  -3  -6   5      977.01      972.27     40.11 o 
  -2  -6   5     1006.59      978.19     25.20 o 
  -1  -6   5      943.91      863.09     18.14 o 
   0  -6   5      891.34      891.92     18.60 o 
   1  -6   5     1220.11     1259.42     24.50 o 
   2  -6   5      341.23      350.43      9.89 o 
   3  -6   5      117.55      115.83     10.56 o 
   4  -6   5       26.08       27.21      3.77 o 
   5  -6   5       27.50       31.03      4.00 o 
   6  -6   5        0.54        7.97      5.37 o 
   7  -6   5       11.65       12.23      6.11 o 
  -7  -5   5       58.45       68.28      6.58 o 
  -6  -5   5      264.49      285.21      9.75 o 
  -5  -5   5     1917.01     1968.85     42.52 o 
  -4  -5   5     1883.38     1921.24     35.50 o 
  -3  -5   5      608.68      575.95     13.99 o 
  -2  -5   5       53.54       53.83      4.45 o 
  -1  -5   5      135.29      123.68      7.60 o 
   0  -5   5      190.27      184.57     11.12 o 
   1  -5   5      103.08      108.10      6.86 o 
   2  -5   5      327.64      335.07      9.08 o 
   3  -5   5       27.06       28.83      3.19 o 
   4  -5   5      137.76      132.78      4.59 o 
   5  -5   5        5.74        4.09      2.10 o 
   6  -5   5       70.59       79.77      5.35 o 
   7  -5   5      268.57      276.97      9.75 o 
   8  -5   5      225.08      238.26      9.63 o 
  -8  -4   5      183.53      193.80     12.41 o 
  -7  -4   5       76.57       70.59      7.78 o 
  -6  -4   5       14.57       18.80      3.34 o 
  -5  -4   5        1.67        0.46      2.29 o 
  -4  -4   5      568.24      535.97     12.83 o 
  -3  -4   5      405.21      334.29     13.80 o 
  -2  -4   5       65.16       73.86      4.05 o 
  -1  -4   5      187.69      183.90      6.03 o 
   0  -4   5      362.78      386.60      9.82 o 
   1  -4   5        7.34        4.33      1.12 o 
   2  -4   5      179.97      175.02      4.36 o 
   3  -4   5      767.18      751.70     14.20 o 
   4  -4   5     1545.51     1568.90     23.14 o 
   5  -4   5     4043.53     4151.92     56.66 o 
   6  -4   5     1258.03     1280.19     25.35 o 
   7  -4   5      162.64      160.17      7.45 o 
   8  -4   5        3.56        4.03      3.47 o 
  -8  -3   5      114.99      129.32     10.38 o 
  -7  -3   5       90.91       79.39      5.35 o 
  -6  -3   5      714.57      658.34     12.36 o 
  -5  -3   5      140.67      122.13      4.40 o 
  -4  -3   5      188.27      205.74      5.35 o 
  -3  -3   5     2295.69     2310.58     38.52 o 
  -2  -3   5     1279.73     1167.02     26.39 o 
  -1  -3   5      146.50      139.11      3.42 o 
   0  -3   5      140.98      146.87      3.65 o 
   1  -3   5        6.11       10.16      1.83 o 
   2  -3   5     1075.65     1099.00     16.24 o 
   3  -3   5      201.27      216.30     11.29 o 
   4  -3   5       65.64       80.00      5.10 o 
   5  -3   5       16.76       23.97      2.77 o 
   6  -3   5       99.73      102.48      5.56 o 
   7  -3   5      729.73      737.33     17.03 o 
   8  -3   5      442.90      457.30     13.03 o 
   9  -3   5       26.37       28.92      4.85 o 
  -8  -2   5      123.14      123.56     10.93 o 
  -7  -2   5       21.70       27.34      3.66 o 
  -6  -2   5     2593.42     2606.24     46.43 o 
  -5  -2   5      561.04      538.51     10.10 o 
  -4  -2   5       48.75       46.61      2.54 o 
  -3  -2   5       20.42       18.58      1.93 o 
  -2  -2   5      404.33      310.90      5.95 o 
  -1  -2   5     5995.87     6048.98     79.14 o 
   0  -2   5     5051.01     4948.25     65.06 o 
   1  -2   5    10106.92    10685.31    138.33 o 
   2  -2   5     5022.95     5271.80     69.24 o 
   3  -2   5     1218.91     1241.05     18.07 o 
   4  -2   5      145.29      143.40      3.90 o 
   5  -2   5      222.72      243.32      7.60 o 
   6  -2   5      225.51      221.46      7.73 o 
   7  -2   5        4.28        4.73      2.89 o 
   8  -2   5      264.16      256.25      9.50 o 
   9  -2   5       89.98       89.04      6.48 o 
  -9  -1   5       78.49       76.89      8.71 o 
  -8  -1   5     1730.27     1805.31     35.50 o 
  -7  -1   5     2513.00     2567.70     46.77 o 
  -6  -1   5      292.88      292.45      9.23 o 
  -5  -1   5     2110.14     2112.83     30.38 o 
  -4  -1   5     1414.86     1375.45     48.40 o 
  -3  -1   5     4209.51     4434.88     59.10 o 
  -2  -1   5     1911.19     1870.65     25.94 o 
  -1  -1   5      273.20      289.40      5.31 o 
   0  -1   5       98.97       98.67      3.74 o 
   1  -1   5      950.97     1050.35     15.08 o 
   2  -1   5      774.65      807.18     12.87 o 
   3  -1   5      290.15      286.87      5.50 o 
   4  -1   5        0.66        0.75      1.05 o 
   5  -1   5      135.58      139.38      5.56 o 
   6  -1   5       40.22       34.31      3.53 o 
   7  -1   5      274.19      264.80     12.41 o 
   8  -1   5      266.53      263.05     12.32 o 
   9  -1   5      115.33      140.30      7.73 o 
  -9   0   5       27.61       22.57      4.24 o 
  -8   0   5       52.59       57.24      5.04 o 
  -7   0   5       70.40       65.86      5.04 o 
  -6   0   5      603.67      594.50     14.41 o 
  -5   0   5     2625.55     2681.48     47.02 o 
  -4   0   5      592.80      533.99      9.31 o 
  -3   0   5     1307.88     1226.20     17.88 o 
  -2   0   5      618.38      541.82      8.67 o 
  -1   0   5       28.29       22.18      1.32 o 
   0   0   5      201.44      211.03      4.20 o 
   1   0   5      364.00      349.34      6.06 o 
   2   0   5     2634.09     2810.16     37.62 o 
   3   0   5      771.56      721.95     11.03 o 
   4   0   5     1187.08     1174.97     21.81 o 
   5   0   5        9.15        6.05      2.13 o 
   6   0   5      123.04       96.00      5.65 o 
   7   0   5     1557.50     1465.69     28.36 o 
   8   0   5     1263.14     1227.53     29.27 o 
   9   0   5       53.17       52.19      5.37 o 
  -9   1   5      425.97      436.77     13.49 o 
  -8   1   5     1301.01     1281.28     27.05 o 
  -7   1   5     1015.21     1022.08     22.14 o 
  -6   1   5      256.97      259.48      8.65 o 
  -5   1   5      317.67      308.96      9.10 o 
  -4   1   5     1100.99     1159.41     22.32 o 
  -3   1   5      118.92       95.99      4.17 o 
  -2   1   5      815.36      908.73     13.41 o 
  -1   1   5     1208.07     1166.89     16.47 o 
   0   1   5      742.41      717.78     10.78 o 
   1   1   5      123.10      133.54      3.17 o 
   2   1   5       60.19       72.95      3.70 o 
   3   1   5     2135.78     2099.22     35.77 o 
   4   1   5     4558.71     4729.94     77.23 o 
   5   1   5      140.59      133.49     19.27 o 
   6   1   5       48.87       48.07      6.76 o 
   7   1   5       36.71       45.23      4.24 o 
   8   1   5      239.69      231.95     13.34 o 
   9   1   5      772.79      802.25     26.22 o 
  -9   2   5       13.06       22.77      4.26 o 
  -8   2   5        9.62        5.62      3.14 o 
  -7   2   5      483.96      465.08     12.90 o 
  -6   2   5      647.30      638.58     15.33 o 
  -5   2   5      426.01      423.86     11.13 o 
  -4   2   5     3069.93     2711.68     74.48 o 
  -3   2   5     1710.33     1738.20     30.97 o 
  -2   2   5     4065.49     4403.25     72.23 o 
  -1   2   5     3140.27     3159.98     42.04 o 
   0   2   5     2635.77     2560.51     34.50 o 
   1   2   5     4881.38     5010.23     65.78 o 
   2   2   5     7503.57     7589.03     98.73 o 
   3   2   5     7273.95     7438.02    118.96 o 
   4   2   5     4991.43     5321.71     86.66 o 
   5   2   5      187.59      200.37     10.93 o 
   6   2   5      105.87      107.07      5.54 o 
   7   2   5       56.24       48.00      6.11 o 
   8   2   5        4.90        1.95      2.94 o 
   9   2   5        0.13       -1.67      3.05 o 
  -8   3   5        1.71        3.43      3.01 o 
  -7   3   5     1125.91     1076.85     23.32 o 
  -6   3   5     2578.93     2658.72     47.75 o 
  -5   3   5     2026.65     1970.64     36.15 o 
  -4   3   5     2200.76     2217.17     39.36 o 
  -3   3   5      455.89      432.53     10.34 o 
  -2   3   5      112.20      156.06      5.84 o 
  -1   3   5       64.36       72.68      2.74 o 
   0   3   5      124.00      146.25      3.51 o 
   1   3   5      322.21      333.52     15.99 o 
   2   3   5      576.25      594.31      9.40 o 
   3   3   5      520.16      525.23      8.50 o 
   4   3   5     1083.90     1080.90     32.70 o 
   5   3   5      136.53      121.01      5.41 o 
   6   3   5        2.20        0.40      2.22 o 
   7   3   5       70.58       72.36      5.09 o 
   8   3   5      132.91      138.24      7.26 o 
   9   3   5        4.47        9.76      3.87 o 
  -8   4   5      115.00      128.39      7.27 o 
  -7   4   5        6.54       14.23      5.00 o 
  -6   4   5        5.01        4.25      2.53 o 
  -5   4   5      943.78      914.08     19.58 o 
  -4   4   5     1695.99     1707.95     31.69 o 
  -3   4   5     2181.00     2029.08     65.40 o 
  -2   4   5     3922.12     3981.97     66.14 o 
  -1   4   5     4790.70     5144.86     67.76 o 
   0   4   5      563.97      562.50      9.21 o 
   1   4   5      743.34      804.18     16.40 o 
   2   4   5      244.58      242.01      6.19 o 
   3   4   5      134.27      148.12      3.65 o 
   4   4   5      915.10      893.39     18.00 o 
   5   4   5     1391.67     1391.35     26.40 o 
   6   4   5      117.59      117.85      6.04 o 
   7   4   5      210.62      209.08     10.38 o 
   8   4   5       20.06       12.25      3.61 o 
   9   4   5      479.80      476.06     14.35 o 
  -8   5   5      388.98      392.32     12.90 o 
  -7   5   5      637.60      590.91     18.71 o 
  -6   5   5     1020.15      951.34     21.22 o 
  -5   5   5        3.79        0.67      2.29 o 
  -4   5   5        1.09        1.11      2.16 o 
  -3   5   5      437.72      451.00     11.17 o 
  -2   5   5      422.50      413.23     10.06 o 
  -1   5   5       17.98       23.41      1.66 o 
   0   5   5        1.33        3.65      1.69 o 
   1   5   5        6.32        4.92      1.13 o 
   2   5   5      605.22      659.09     10.75 o 
   3   5   5       69.67       68.77      2.80 o 
   4   5   5      404.17      376.32      9.82 o 
   5   5   5      614.21      596.47     13.94 o 
   6   5   5     1008.56     1007.38     21.21 o 
   7   5   5      596.27      603.12     15.37 o 
   8   5   5      217.59      208.24     24.92 o 
   9   5   5       46.50       49.31      5.64 o 
  -8   6   5        0.42        1.21      3.47 o 
  -7   6   5       21.68       24.32      4.45 o 
  -6   6   5      304.73      297.23     10.28 o 
  -5   6   5       54.71       56.52      4.72 o 
  -4   6   5       52.52       53.28      4.39 o 
  -3   6   5      220.68      217.48      7.45 o 
  -2   6   5     1575.26     1527.73     34.28 o 
  -1   6   5     2654.03     2719.79     62.77 o 
   0   6   5     6007.72     6554.03     86.42 o 
   1   6   5     1771.48     1778.28     33.71 o 
   2   6   5      408.50      390.13      7.60 o 
   3   6   5     1008.36     1047.90     19.50 o 
   4   6   5      963.15      963.50     19.57 o 
   5   6   5     5437.99     5643.83     93.28 o 
   6   6   5      374.71      409.15     26.31 o 
   7   6   5      137.08      118.31     11.02 o 
   8   6   5      103.82      124.46      7.41 o 
  -7   7   5       20.20       27.01      4.65 o 
  -6   7   5      170.71      155.96      7.86 o 
  -5   7   5     1159.07     1094.12     23.56 o 
  -4   7   5      703.44      688.30     16.36 o 
  -3   7   5      481.89      467.53     12.09 o 
  -2   7   5        1.79        4.32      2.29 o 
  -1   7   5       17.88       18.48      2.04 o 
   0   7   5      522.05      516.98      9.50 o 
   1   7   5     1074.52     1062.03     16.90 o 
   2   7   5      535.15      498.58     11.89 o 
   3   7   5      457.41      500.48     11.68 o 
   4   7   5        2.39        1.48      2.96 o 
   5   7   5      594.21      591.96     14.57 o 
   6   7   5      134.34      126.74     11.58 o 
   7   7   5       31.74       28.65      4.36 o 
   8   7   5        2.27        5.32      3.62 o 
  -6   8   5      458.11      476.02     14.91 o 
  -5   8   5      556.28      568.51     17.51 o 
  -4   8   5      797.49      813.21     18.77 o 
  -3   8   5      308.64      314.45      9.93 o 
  -2   8   5      126.84      126.28      8.62 o 
  -1   8   5     1957.78     1904.95     34.43 o 
   0   8   5     2919.88     3105.31     43.24 o 
   1   8   5     1438.82     1372.68     28.07 o 
   2   8   5        5.67        4.96      1.82 o 
   3   8   5      179.13      179.39      6.60 o 
   4   8   5       20.61       24.23      3.46 o 
   5   8   5       14.80       22.30      4.26 o 
   6   8   5      291.91      322.44     10.89 o 
   7   8   5       81.06      113.20     11.49 o 
  -6   9   5      127.39      109.95      7.51 o 
  -5   9   5      218.71      227.53      9.68 o 
  -4   9   5       33.22       35.02      4.51 o 
  -3   9   5        0.24       -1.00      2.93 o 
  -2   9   5      110.93      114.68      6.15 o 
  -1   9   5       29.72       29.71      3.80 o 
   0   9   5        0.24        1.49      1.95 o 
   1   9   5       75.67       67.10      4.54 o 
   2   9   5       22.74       29.08      3.69 o 
   3   9   5       24.53       34.01      3.83 o 
   4   9   5        3.14        5.93      4.45 o 
   6   9   5       58.38       46.87      9.08 o 
  -4  10   5       45.72       44.28      7.97 o 
  -3  10   5       20.54       19.82      6.30 o 
  -2  10   5       68.71       62.07      7.97 o 
  -1  10   5       75.35       82.08      8.15 o 
   0  10   5      400.85      417.43     17.05 o 
   1  10   5      990.89     1029.45     39.09 o 
   2  10   5     1412.89     1314.08     27.01 o 
   3  10   5      198.90      195.65     12.78 o 
   4  10   5       29.37       29.09      6.67 o 
   5  10   5       76.35      107.83     10.75 o 
  -3  11   5       73.07       67.63      9.26 o 
  -2  11   5        0.16        5.56      5.56 o 
  -1  11   5        0.68        4.82      5.37 o 
   0  11   5      124.63      123.39      9.82 o 
   1  11   5        1.99        2.24      3.46 o 
   2  11   5      522.24      489.57     20.20 o 
   3  11   5      614.60      601.41     24.64 o 
   4  11   5       98.28       78.00      9.63 o 
  -1 -10   6      141.15      147.27      8.90 o 
   0 -10   6       10.03       11.30      4.91 o 
   1 -10   6       87.81       99.81      7.66 o 
  -3  -9   6       61.57       69.82      8.52 o 
  -2  -9   6      298.58      275.03     10.86 o 
  -1  -9   6       56.48       57.42      5.96 o 
   0  -9   6      218.70      239.23     10.02 o 
   1  -9   6      382.50      411.85     13.23 o 
   2  -9   6       79.18       68.83      6.35 o 
   3  -9   6       38.31       39.09      5.63 o 
   4  -9   6       67.37       60.38      6.27 o 
  -5  -8   6      246.61      247.82     10.41 o 
  -4  -8   6      135.29      134.95     10.00 o 
  -3  -8   6       10.09       10.60      3.86 o 
  -2  -8   6       33.27       32.77      4.77 o 
  -1  -8   6        2.63        0.12      3.21 o 
   0  -8   6       19.80       17.54      3.99 o 
   1  -8   6      173.48      169.87     10.75 o 
   2  -8   6       17.20       12.83      4.11 o 
   3  -8   6      143.29      141.87      7.77 o 
   4  -8   6       35.92       36.96      5.09 o 
   5  -8   6        1.27        4.36      3.82 o 
  -6  -7   6       68.90       52.92     11.12 o 
  -5  -7   6       70.91       61.36      9.26 o 
  -4  -7   6        3.07        3.24      3.14 o 
  -3  -7   6       86.95       86.99     13.53 o 
  -2  -7   6        2.14        0.44      2.81 o 
  -1  -7   6       71.19       78.75      5.30 o 
   0  -7   6        0.93        0.56      2.88 o 
   1  -7   6      415.50      391.50     12.41 o 
   2  -7   6      268.44      284.76      9.69 o 
   3  -7   6      679.97      671.83     16.37 o 
   4  -7   6      210.40      199.19      8.43 o 
   5  -7   6        9.06        7.02      4.63 o 
   6  -7   6       88.15       98.75     10.19 o 
  -6  -6   6        1.63        0.87      3.21 o 
  -5  -6   6      145.68      147.77      9.45 o 
  -4  -6   6       45.27       50.49      4.69 o 
  -3  -6   6        1.32        4.09      2.87 o 
  -2  -6   6       26.18       20.91      3.41 o 
  -1  -6   6       38.39       44.36      4.06 o 
   0  -6   6      215.54      205.82     10.00 o 
   1  -6   6      990.57     1002.60     54.66 o 
   2  -6   6       81.71       90.75      5.37 o 
   3  -6   6      919.90      927.43     32.33 o 
   4  -6   6      657.20      673.43     15.91 o 
   5  -6   6      165.78      172.59      7.41 o 
   6  -6   6       45.03       60.59      7.97 o 
   7  -6   6       65.50       64.48      8.71 o 
  -7  -5   6       40.52       43.54      7.23 o 
  -6  -5   6        0.16        2.68      2.93 o 
  -5  -5   6       27.79       32.06      5.93 o 
  -4  -5   6      371.86      369.75     10.84 o 
  -3  -5   6     2345.76     2269.34     41.50 o 
  -2  -5   6     3817.28     3826.03    111.63 o 
  -1  -5   6      972.70      974.28     19.85 o 
   0  -5   6      357.76      331.01      9.24 o 
   1  -5   6     1149.24     1064.80     21.09 o 
   2  -5   6     1382.13     1426.58     26.86 o 
   3  -5   6      452.41      469.95     11.71 o 
   4  -5   6       92.67       99.02      5.41 o 
   5  -5   6       19.27       21.86      5.37 o 
   6  -5   6      113.50      127.84     10.00 o 
   7  -5   6        1.27        3.36      3.34 o 
   8  -5   6        1.36        1.15      3.64 o 
  -7  -4   6      163.19      201.02     12.78 o 
  -6  -4   6      127.26      149.63      7.00 o 
  -5  -4   6      752.04      811.66     18.13 o 
  -4  -4   6     2190.52     2280.91     40.91 o 
  -3  -4   6      722.57      715.89     23.44 o 
  -2  -4   6      337.56      350.73      9.36 o 
  -1  -4   6       50.64       42.06      5.28 o 
   0  -4   6       65.95       77.65      4.32 o 
   1  -4   6       16.79       19.38      3.52 o 
   2  -4   6      145.66      146.32      4.11 o 
   3  -4   6      145.00      142.11      4.39 o 
   4  -4   6       43.14       36.97      3.30 o 
   5  -4   6      214.38      217.08      7.75 o 
   6  -4   6       23.30       29.72     12.97 o 
   7  -4   6       89.33       86.11      5.82 o 
   8  -4   6        4.99        1.68      5.10 o 
  -8  -3   6      372.51      397.60     18.53 o 
  -7  -3   6      248.48      253.27     13.53 o 
  -6  -3   6       64.78       57.44      6.86 o 
  -5  -3   6      103.61      101.15      4.16 o 
  -4  -3   6     1295.19     1242.92     19.32 o 
  -3  -3   6     1138.57     1029.52     16.11 o 
  -2  -3   6       86.10       68.98      2.80 o 
  -1  -3   6      233.47      233.05      4.99 o 
   0  -3   6        8.19       10.11      1.41 o 
   1  -3   6       42.72       54.41      3.16 o 
   2  -3   6        4.58        6.19      1.39 o 
   3  -3   6      499.92      465.04     14.32 o 
   4  -3   6     1889.57     1876.72     45.34 o 
   5  -3   6      927.84      916.65     18.98 o 
   6  -3   6      145.51      144.12      6.59 o 
   7  -3   6       15.28       14.98      3.61 o 
   8  -3   6        1.06       -0.33      3.21 o 
  -8  -2   6      432.13      434.40     13.22 o 
  -7  -2   6      256.22      255.82     19.92 o 
  -6  -2   6       30.67       33.45      4.26 o 
  -5  -2   6       25.16       26.62      3.48 o 
  -4  -2   6       90.25       75.75      3.40 o 
  -3  -2   6      282.41      283.70      6.09 o 
  -2  -2   6      651.62      623.45     10.29 o 
  -1  -2   6      103.09       94.14      4.94 o 
   0  -2   6     3156.01     3281.25     44.09 o 
   1  -2   6     5522.85     5620.25     73.91 o 
   2  -2   6     5149.17     5401.14     71.27 o 
   3  -2   6      781.60      854.45     14.20 o 
   4  -2   6      374.05      374.26      7.30 o 
   5  -2   6      892.92      907.10     18.66 o 
   6  -2   6     1287.94     1289.82     25.35 o 
   7  -2   6     1002.58     1030.75     27.61 o 
   8  -2   6      573.69      570.78     15.07 o 
   9  -2   6      107.54       94.10      7.04 o 
  -8  -1   6       54.20       61.64      5.43 o 
  -7  -1   6       41.84       38.00      4.32 o 
  -6  -1   6      364.79      352.82     10.93 o 
  -5  -1   6      637.46      630.09     21.96 o 
  -4  -1   6       11.44       13.79      1.68 o 
  -3  -1   6       20.82       18.61      1.76 o 
  -2  -1   6     3750.60     3705.40     49.64 o 
  -1  -1   6    12020.53    12458.20    161.18 o 
   0  -1   6     4689.85     4704.04     62.17 o 
   1  -1   6     7146.02     7305.90     95.34 o 
   2  -1   6    10201.27    10815.44    140.23 o 
   3  -1   6      276.38      236.45      5.05 o 
   4  -1   6      248.17      216.01      6.25 o 
   5  -1   6       72.34       65.51      4.19 o 
   6  -1   6       42.08       45.02      4.11 o 
   7  -1   6        7.86        5.26      2.94 o 
   8  -1   6       78.19       86.29     19.08 o 
   9  -1   6        9.74        7.81      3.90 o 
  -8   0   6      753.95      761.88     18.90 o 
  -7   0   6     2055.54     2163.83     40.74 o 
  -6   0   6      703.70      714.94     28.90 o 
  -5   0   6     1300.12     1306.03     25.60 o 
  -4   0   6       82.40       94.58      4.69 o 
  -3   0   6     1324.74     1296.25     19.05 o 
  -2   0   6     3072.04     3165.88     42.61 o 
  -1   0   6      216.88      206.92      4.31 o 
   0   0   6      782.68      733.84     11.26 o 
   1   0   6     1258.13     1258.11     18.01 o 
   2   0   6       56.02       56.16      4.33 o 
   3   0   6       69.63       58.99      3.82 o 
   4   0   6       75.56       72.83      4.08 o 
   5   0   6        8.39        9.80      3.61 o 
   6   0   6      337.19      306.87      9.30 o 
   7   0   6      142.02      135.20      6.68 o 
   8   0   6       20.84       17.70      3.82 o 
   9   0   6      307.59      303.93     18.16 o 
  -8   1   6       24.34       23.61      4.05 o 
  -7   1   6      832.81      833.03     19.32 o 
  -6   1   6     1485.33     1541.50     30.06 o 
  -5   1   6      835.39      822.48     17.87 o 
  -4   1   6      956.56      871.41     18.71 o 
  -3   1   6      786.15      675.29     18.81 o 
  -2   1   6     6044.57     6417.91     84.21 o 
  -1   1   6     2577.31     2642.30     35.66 o 
   0   1   6       48.80       44.50      1.98 o 
   1   1   6       22.25       15.72      1.35 o 
   2   1   6       29.80       37.96      1.88 o 
   3   1   6       49.84       49.91      3.00 o 
   4   1   6      660.05      651.79     15.38 o 
   5   1   6     1019.49      997.99     19.91 o 
   6   1   6      113.36       98.90      5.41 o 
   7   1   6      423.18      391.28     11.58 o 
   8   1   6      182.64      183.44      8.06 o 
   9   1   6       43.51       43.06      8.43 o 
  -8   2   6     1074.25     1099.70     28.16 o 
  -7   2   6     1835.20     1933.24     37.21 o 
  -6   2   6     1345.72     1363.02     27.38 o 
  -5   2   6        2.84        2.79      2.16 o 
  -4   2   6        1.02       -1.65      1.63 o 
  -3   2   6      132.61      116.10      7.13 o 
  -2   2   6      103.71      125.05      4.67 o 
  -1   2   6     1864.98     1992.75     27.44 o 
   0   2   6      469.77      447.50      7.61 o 
   1   2   6     1295.81     1295.05     28.55 o 
   2   2   6     2502.63     2428.38     33.05 o 
   3   2   6     1266.11     1244.90     22.80 o 
   4   2   6     1157.01     1050.42     20.31 o 
   5   2   6      556.79      520.44     17.79 o 
   6   2   6      149.73      144.80      9.36 o 
   7   2   6      247.61      251.50      8.77 o 
   8   2   6      922.34      912.88     20.70 o 
   9   2   6      697.09      686.51     17.74 o 
  -8   3   6       27.20       32.36      4.52 o 
  -7   3   6      569.17      522.21     14.21 o 
  -6   3   6      116.73      131.22      6.55 o 
  -5   3   6      731.63      704.80     16.24 o 
  -4   3   6     1817.06     1809.64     33.39 o 
  -3   3   6      716.95      607.64     13.46 o 
  -2   3   6      296.41      317.20      8.15 o 
  -1   3   6     1765.49     1727.25     24.05 o 
   0   3   6     4901.52     4990.70     65.98 o 
   1   3   6     2509.95     2301.31     31.59 o 
   2   3   6     8665.45     9132.64    118.84 o 
   3   3   6     4995.91     5211.92     84.76 o 
   4   3   6      928.32      912.87     18.28 o 
   5   3   6       26.39       29.20      6.21 o 
   6   3   6       36.99       37.36      3.87 o 
   7   3   6        5.76        3.14      2.80 o 
   8   3   6       34.38       32.33      4.43 o 
   9   3   6        3.62        3.34      3.61 o 
  -8   4   6       15.92       25.50      4.39 o 
  -7   4   6       96.17       79.20      5.76 o 
  -6   4   6     1188.90     1136.17     24.10 o 
  -5   4   6     1194.05     1222.52     53.73 o 
  -4   4   6        1.90        1.87      2.08 o 
  -3   4   6      453.32      453.41     11.19 o 
  -2   4   6       12.61       10.66      2.03 o 
  -1   4   6      281.40      294.32      6.70 o 
   0   4   6      426.65      519.00      8.84 o 
   1   4   6       65.67       68.32     14.09 o 
   2   4   6     2217.62     2380.42     32.76 o 
   3   4   6      663.71      634.57     10.40 o 
   4   4   6     1284.16     1207.39     23.12 o 
   5   4   6      684.38      665.85     15.06 o 
   6   4   6        0.36       -2.90      2.26 o 
   7   4   6      446.06      445.54     29.83 o 
   8   4   6      143.83      139.83      8.43 o 
   9   4   6       42.35       38.32      5.28 o 
  -8   5   6      162.57      202.15     12.04 o 
  -7   5   6       16.51       18.64      3.99 o 
  -6   5   6      266.58      243.34      9.17 o 
  -5   5   6      783.66      867.35     19.38 o 
  -4   5   6     5484.66     5743.19     95.81 o 
  -3   5   6     2935.79     3092.72     53.43 o 
  -2   5   6     3125.00     3251.56     55.26 o 
  -1   5   6     2564.44     2683.06     36.76 o 
   0   5   6      670.92      656.71     10.91 o 
   1   5   6        2.32        9.37      1.44 o 
   2   5   6       48.44       57.68      2.65 o 
   3   5   6       65.19       64.13      5.19 o 
   4   5   6      146.35      150.16      6.14 o 
   5   5   6      288.03      277.98      8.88 o 
   6   5   6       10.36        9.73      3.02 o 
   7   5   6       55.07       47.73      4.80 o 
   8   5   6       32.23       38.37      5.00 o 
  -7   6   6       32.26       32.71      4.72 o 
  -6   6   6      802.71      771.55     18.78 o 
  -5   6   6      794.91      723.21     17.34 o 
  -4   6   6       57.99       54.57      4.52 o 
  -3   6   6      536.51      562.22     13.65 o 
  -2   6   6      116.96      111.43      5.43 o 
  -1   6   6       34.51       42.69      3.34 o 
   0   6   6      676.41      683.48     20.38 o 
   1   6   6      227.13      243.16      5.73 o 
   2   6   6       30.47       23.17      2.89 o 
   3   6   6        8.45        7.07      2.36 o 
   4   6   6      745.32      736.97     16.86 o 
   5   6   6     3097.63     3272.42     56.73 o 
   6   6   6      508.12      483.07     13.14 o 
   7   6   6      784.83      739.67     18.20 o 
   8   6   6       26.52       25.61      4.63 o 
  -7   7   6      135.71      155.30      8.51 o 
  -6   7   6      407.65      384.25     12.44 o 
  -5   7   6      447.18      443.14     13.02 o 
  -4   7   6       31.37       47.19      4.56 o 
  -3   7   6      830.23      792.75     17.66 o 
  -2   7   6     1125.51     1121.47     25.29 o 
  -1   7   6     1274.38     1299.31     41.22 o 
   0   7   6      764.03      779.61     13.75 o 
   1   7   6      881.73      856.61     25.92 o 
   2   7   6      990.36     1031.52     20.09 o 
   3   7   6      252.38      277.99      8.63 o 
   4   7   6      124.77      137.54      6.33 o 
   5   7   6      385.86      391.75     19.27 o 
   6   7   6      166.02      172.42      7.99 o 
   7   7   6      150.75      149.40      7.78 o 
   8   7   6       83.49       85.60      6.75 o 
  -6   8   6       12.90       15.92      4.19 o 
  -5   8   6       77.63       76.47      6.48 o 
  -4   8   6      319.26      310.70     10.53 o 
  -3   8   6      282.64      277.56      9.41 o 
  -2   8   6       22.60       20.56      3.34 o 
  -1   8   6      786.35      808.93     24.64 o 
   0   8   6       81.60       97.60      4.10 o 
   1   8   6      963.69      866.27     19.80 o 
   2   8   6       53.97       74.25      4.91 o 
   3   8   6        2.48        4.08      3.15 o 
   4   8   6       40.90       47.77      4.45 o 
   5   8   6      335.59      319.28     10.37 o 
   6   8   6      804.43      812.45     19.36 o 
   7   8   6      145.42      131.48      7.78 o 
  -5   9   6      182.35      201.21     11.12 o 
  -4   9   6      510.32      515.83     14.63 o 
  -3   9   6     1400.16     1412.08     28.72 o 
  -2   9   6     1366.67     1351.50     27.33 o 
  -1   9   6     1693.12     1715.33     32.39 o 
   0   9   6     1107.93     1094.54     23.25 o 
   1   9   6      190.48      195.35      5.96 o 
   2   9   6       47.30       37.74      4.18 o 
   3   9   6      160.63      152.38      7.04 o 
   5   9   6        0.64       -3.33      5.74 o 
   6   9   6        1.89        0.37      7.04 o 
  -4  10   6       15.54       24.16      4.69 o 
  -3  10   6       27.39       27.61      4.64 o 
  -2  10   6        4.58        4.45      5.00 o 
  -1  10   6       25.55       13.90      5.56 o 
   0  10   6       20.99       18.53      5.19 o 
   1  10   6      204.47      208.07     12.04 o 
   2  10   6      117.90      103.28      9.54 o 
   3  10   6       31.28       24.09      6.11 o 
   5  10   6       50.75       68.74     10.00 o 
  -3  11   6      122.66      142.48     12.41 o 
  -2  11   6       97.65       91.53     10.00 o 
  -1  11   6      199.10      208.99     13.15 o 
   0  11   6      168.03      185.09     11.86 o 
   1  11   6       89.61      109.13      9.08 o 
   2  11   6       41.00       46.69      7.60 o 
   3  11   6      111.39      114.50     10.75 o 
  -2  -9   7      122.43      136.84     14.64 o 
  -1  -9   7      263.90      233.24     10.22 o 
   0  -9   7       30.19       35.76      5.50 o 
   1  -9   7       57.59       69.68     10.38 o 
   2  -9   7      152.67      172.92     10.47 o 
   3  -9   7       32.67       41.08      6.07 o 
  -4  -8   7        8.06       10.34      4.17 o 
  -3  -8   7      132.62      151.22      8.17 o 
  -2  -8   7      372.38      364.32     46.78 o 
  -1  -8   7      558.06      545.41     15.06 o 
   0  -8   7      480.16      504.53     16.21 o 
   1  -8   7      399.35      412.33     12.90 o 
   2  -8   7       96.95      117.66      7.26 o 
   3  -8   7        5.24        9.65      4.91 o 
   4  -8   7        1.49        2.43      3.85 o 
  -5  -7   7      237.27      215.93     21.96 o 
  -4  -7   7        7.38       11.44      3.73 o 
  -3  -7   7        6.61        0.64      3.21 o 
  -2  -7   7       36.87       46.06      4.85 o 
  -1  -7   7       20.92       21.21      3.99 o 
   0  -7   7        2.73        0.66      3.14 o 
   1  -7   7       19.91       17.47      6.76 o 
   2  -7   7        2.52        6.87      3.60 o 
   3  -7   7       69.95       61.52     10.10 o 
   4  -7   7        8.21        7.53      3.69 o 
   5  -7   7       26.90       33.72      7.41 o 
   6  -7   7        0.88       -0.19      6.30 o 
  -6  -6   7      206.77      197.64      9.10 o 
  -5  -6   7      313.47      276.12     10.93 o 
  -4  -6   7      133.24      129.50      6.88 o 
  -3  -6   7      427.95      419.53     22.79 o 
  -2  -6   7      293.54      282.83     31.87 o 
  -1  -6   7        3.22        2.91      2.80 o 
   0  -6   7        5.92        7.51      3.08 o 
   1  -6   7      158.75      154.38      7.07 o 
   2  -6   7      660.74      628.09     15.20 o 
   3  -6   7      301.91      303.11      9.82 o 
   4  -6   7       17.55       21.14      3.98 o 
   5  -6   7        0.56        2.59      5.37 o 
   6  -6   7        5.34        8.71      5.93 o 
  -7  -5   7       27.91       20.01      6.67 o 
  -6  -5   7       59.24       69.85      8.15 o 
  -5  -5   7        0.75        1.48      2.81 o 
  -4  -5   7       33.75       40.51      4.24 o 
  -3  -5   7        4.13        7.04      2.88 o 
  -2  -5   7      165.43      149.94      6.62 o 
  -1  -5   7       92.96       99.59      9.17 o 
   0  -5   7      321.70      304.71     17.23 o 
   1  -5   7       58.73       63.41      4.45 o 
   2  -5   7      313.69      317.08      9.49 o 
   3  -5   7     1223.18     1201.71     23.83 o 
   4  -5   7     1127.75     1175.42     31.31 o 
   5  -5   7      357.34      396.31     17.05 o 
   6  -5   7       59.26       68.74      8.34 o 
   7  -5   7       40.53       43.73      7.78 o 
  -7  -4   7       69.36       79.11      9.08 o 
  -6  -4   7        3.10        3.52      4.45 o 
  -5  -4   7      218.51      244.78      8.81 o 
  -4  -4   7     1166.96     1188.02     40.39 o 
  -3  -4   7     1327.65     1326.78     25.79 o 
  -2  -4   7     1339.56     1315.46     25.85 o 
  -1  -4   7     1779.05     1823.39     33.08 o 
   0  -4   7      320.82      315.51      8.84 o 
   1  -4   7     1205.59     1184.60     22.86 o 
   2  -4   7     1167.16     1088.32     77.82 o 
   3  -4   7      762.96      762.74     16.29 o 
   4  -4   7       46.93       45.93      3.02 o 
   5  -4   7       18.59       19.75      3.38 o 
   6  -4   7        0.22       -1.22      2.80 o 
   7  -4   7        5.46        7.26      3.59 o 
   8  -4   7      104.70      103.36      7.04 o 
  -7  -3   7      168.69      177.12     11.86 o 
  -6  -3   7      157.13      180.46     11.67 o 
  -5  -3   7      714.39      731.47     24.83 o 
  -4  -3   7     1062.39     1133.71     22.61 o 
  -3  -3   7      194.34      181.34      6.62 o 
  -2  -3   7      281.85      253.08      5.84 o 
  -1  -3   7      837.72      801.55     16.80 o 
   0  -3   7       90.14       85.44      3.24 o 
   1  -3   7       96.83       92.91      5.70 o 
   2  -3   7       41.50       38.83      2.39 o 
   3  -3   7      280.30      274.33      6.28 o 
   4  -3   7       49.97       53.56      2.99 o 
   5  -3   7      101.72       98.41      5.56 o 
   6  -3   7      204.38      204.52      8.17 o 
   7  -3   7        9.44       15.30      3.78 o 
   8  -3   7       29.67       31.77      5.47 o 
  -8  -2   7       16.93       12.04      5.56 o 
  -7  -2   7      242.88      243.46      9.35 o 
  -6  -2   7      179.37      175.10      7.39 o 
  -5  -2   7     2662.80     2635.37     46.93 o 
  -4  -2   7     1225.50     1167.42     18.32 o 
  -3  -2   7     1480.85     1407.07     21.03 o 
  -2  -2   7     1997.90     1858.64     26.53 o 
  -1  -2   7      422.53      399.51      7.35 o 
   0  -2   7       30.56       31.06      2.03 o 
   1  -2   7        8.48        6.35      1.41 o 
   2  -2   7      148.72      135.55      3.98 o 
   3  -2   7       41.10       36.10      2.71 o 
   4  -2   7     1530.65     1525.02     46.97 o 
   5  -2   7       92.62       88.02      7.04 o 
   6  -2   7       19.34       20.07      3.56 o 
   7  -2   7       50.86       60.82      5.28 o 
   8  -2   7        1.15        1.21      3.47 o 
  -8  -1   7      459.92      473.26     16.12 o 
  -7  -1   7      446.78      431.42     13.06 o 
  -6  -1   7        6.80        8.31      2.87 o 
  -5  -1   7      286.78      276.26     11.95 o 
  -4  -1   7       17.08       13.32      2.49 o 
  -3  -1   7        7.16        6.29      1.49 o 
  -2  -1   7      107.82      106.65      3.45 o 
  -1  -1   7        0.35        0.40      0.95 o 
   0  -1   7     1148.64     1161.36     17.25 o 
   1  -1   7      767.89      753.75     12.13 o 
   3  -1   7       14.53       25.62      1.98 o 
   4  -1   7      831.68      804.48     79.76 o 
   5  -1   7     2158.93     2220.10     39.56 o 
   6  -1   7     2956.57     3022.20     64.20 o 
   7  -1   7      760.28      762.97     17.95 o 
   8  -1   7      284.50      294.45     26.03 o 
   9  -1   7       53.07       60.60      6.30 o 
  -8   0   7        8.99       11.84      3.59 o 
  -7   0   7       98.97       99.61      6.22 o 
  -6   0   7        4.90        7.04      2.88 o 
  -5   0   7      100.83       97.31      5.43 o 
  -4   0   7       91.79       97.18      5.09 o 
  -3   0   7      116.14      103.64      4.96 o 
  -2   0   7     6355.04     6710.06     88.21 o 
  -1   0   7     6884.39     7015.89     91.83 o 
   0   0   7     4351.37     4378.42     58.25 o 
   1   0   7      172.20      156.21      3.99 o 
   2   0   7      460.61      490.55      8.51 o 
   3   0   7      824.27      789.26     12.48 o 
   4   0   7     1632.94     1610.20     38.17 o 
   5   0   7      403.42      403.59     10.68 o 
   6   0   7        0.29        0.05      2.40 o 
   7   0   7        5.97        5.76      3.16 o 
   8   0   7        0.31        0.09      3.15 o 
   9   0   7        7.33        8.55      4.09 o 
  -8   1   7       55.34       53.33      5.24 o 
  -7   1   7       24.21       31.87      4.26 o 
  -6   1   7       86.81       99.35      8.43 o 
  -5   1   7       91.52       96.35      5.65 o 
  -4   1   7       12.78       18.70      2.81 o 
  -3   1   7      105.29      104.90      4.85 o 
  -2   1   7      379.75      353.91      6.58 o 
  -1   1   7      951.73     1059.22     15.67 o 
   0   1   7     2989.23     2961.63     40.24 o 
   1   1   7     3957.55     3876.03     51.84 o 
   2   1   7      415.01      364.61      6.79 o 
   3   1   7       70.58       59.47      2.58 o 
   4   1   7      305.34      287.52     16.03 o 
   5   1   7      579.18      573.76     20.20 o 
   6   1   7       46.16       46.76      4.09 o 
   7   1   7       42.68       35.16      4.72 o 
   8   1   7      138.01      131.17     13.80 o 
   9   1   7       63.42       71.23      6.12 o 
  -8   2   7      403.02      400.48     12.77 o 
  -7   2   7      908.10      858.28     28.07 o 
  -6   2   7     2893.81     2948.04     52.85 o 
  -5   2   7     4431.77     4618.59     78.32 o 
  -4   2   7     1675.12     1673.95     31.29 o 
  -3   2   7      185.90      168.32      6.20 o 
  -2   2   7     2485.66     2614.39     51.88 o 
  -1   2   7     5602.33     5770.02     75.98 o 
   0   2   7      689.72      598.55      9.90 o 
   1   2   7       54.77       45.03      2.19 o 
   2   2   7       36.19       41.82      2.52 o 
   3   2   7      106.55       94.58      4.91 o 
   4   2   7       30.92       25.56      4.26 o 
   5   2   7      484.98      478.80     12.05 o 
   6   2   7      465.37      429.81     11.72 o 
   7   2   7       21.12       19.91      3.72 o 
   8   2   7       79.64       83.87      6.12 o 
   9   2   7       12.00        8.10      4.00 o 
  -8   3   7      120.25       99.82      6.75 o 
  -7   3   7     1076.62     1103.63     24.24 o 
  -6   3   7      988.33      917.69     20.50 o 
  -5   3   7      192.87      179.93      7.33 o 
  -4   3   7      182.91      185.07     10.56 o 
  -3   3   7        3.19        0.75      1.90 o 
  -2   3   7       19.72       21.45      2.55 o 
  -1   3   7       13.30       11.37      1.25 o 
   0   3   7      543.73      540.61      9.24 o 
   1   3   7      163.89      141.77      3.80 o 
   2   3   7     3933.53     4042.57     54.05 o 
   3   3   7      962.30      870.27     48.45 o 
   4   3   7      270.23      247.43      8.34 o 
   5   3   7       86.33       77.85      9.73 o 
   6   3   7      919.65      920.68     19.85 o 
   7   3   7     1431.76     1440.93     28.89 o 
   8   3   7      773.86      774.84     18.80 o 
   9   3   7      593.91      601.96     20.38 o 
  -8   4   7       31.29       26.55      4.51 o 
  -7   4   7      320.13      290.51     14.27 o 
  -6   4   7      341.06      332.56     10.80 o 
  -5   4   7       16.58       31.98      3.86 o 
  -4   4   7      370.72      319.03      9.55 o 
  -3   4   7      565.45      543.83     13.01 o 
  -2   4   7       68.14       83.44      4.52 o 
  -1   4   7      257.14      220.90      4.80 o 
   0   4   7     3298.09     3356.77     45.58 o 
   1   4   7     5026.66     5015.54     66.74 o 
   2   4   7     1070.32      940.98     14.56 o 
   3   4   7       27.90       23.77      2.87 o 
   4   4   7       54.09       48.60      3.90 o 
   5   4   7      254.32      250.48      8.37 o 
   6   4   7        8.06       13.72      3.21 o 
   7   4   7        0.15        1.59      2.77 o 
   8   4   7       13.55       21.47      4.38 o 
  -7   5   7        1.47        8.62      3.54 o 
  -6   5   7       58.45       52.15      4.97 o 
  -5   5   7      256.64      249.05      9.10 o 
  -4   5   7        0.73        0.25      2.42 o 
  -3   5   7       31.97       33.12      4.08 o 
  -2   5   7     1718.31     1780.18     32.52 o 
  -1   5   7       63.25       72.65      4.05 o 
   0   5   7      331.92      328.55      6.79 o 
   1   5   7      763.83      716.98     11.93 o 
   2   5   7     2076.18     1963.79     28.02 o 
   3   5   7     2805.00     2775.78     47.69 o 
   4   5   7     1053.20     1039.19     21.03 o 
   5   5   7      490.36      464.74     12.31 o 
   6   5   7       21.76       23.43      3.77 o 
   7   5   7        0.35       -1.27      3.02 o 
   8   5   7        0.77        1.16      3.56 o 
  -7   6   7       88.00       82.53      6.48 o 
  -6   6   7      252.56      241.65      9.62 o 
  -5   6   7     2612.73     2512.39     46.43 o 
  -4   6   7     6609.84     6773.24    112.71 o 
  -3   6   7     2478.50     2532.30     62.25 o 
  -2   6   7      109.30      110.59      5.56 o 
  -1   6   7     1865.93     1981.29     35.49 o 
   0   6   7     1088.03     1098.59     20.60 o 
   1   6   7      703.31      697.36     12.00 o 
   2   6   7       32.01       32.02      2.35 o 
   3   6   7       91.28       93.43      5.03 o 
   4   6   7      138.22      129.06     11.49 o 
   5   6   7       19.53       23.68      3.98 o 
   6   6   7      394.16      408.91     18.53 o 
   7   6   7      175.23      166.13      8.09 o 
   8   6   7       21.00       21.96      4.63 o 
  -6   7   7      167.38      145.57      8.06 o 
  -5   7   7      330.48      340.19     11.38 o 
  -4   7   7       46.13       44.66      7.32 o 
  -3   7   7       51.54       59.22      4.77 o 
  -2   7   7      181.66      197.37      7.45 o 
  -1   7   7      556.90      578.52     13.55 o 
   0   7   7        7.64        9.37      2.49 o 
   1   7   7       56.52       57.02      3.66 o 
   2   7   7       19.40       21.07      2.25 o 
   3   7   7      465.99      448.10     11.66 o 
   4   7   7     1198.59     1220.72     45.49 o 
   5   7   7      435.08      440.79     12.50 o 
   6   7   7      705.60      693.10     17.28 o 
   7   7   7      148.26      165.12     20.10 o 
  -6   8   7        4.47        0.22      3.60 o 
  -5   8   7      220.05      242.66     16.21 o 
  -4   8   7      208.31      215.62      9.01 o 
  -3   8   7        0.00        1.02      4.08 o 
  -2   8   7      250.82      234.90     17.79 o 
  -1   8   7        1.76        3.89      2.62 o 
   0   8   7      122.59      116.87      5.69 o 
   1   8   7      153.57      177.57      5.74 o 
   2   8   7     1207.88     1200.47     19.25 o 
   3   8   7      338.21      357.53     10.41 o 
   4   8   7      389.98      411.32     11.78 o 
   5   8   7       13.16        8.18      3.56 o 
   6   8   7       60.43       65.39      5.87 o 
   7   8   7      156.98      157.68     19.27 o 
  -5   9   7       89.54       75.95      7.13 o 
  -4   9   7      241.43      224.46     10.19 o 
  -3   9   7       34.10       38.38      4.77 o 
  -2   9   7      126.94      129.37      6.80 o 
  -1   9   7      246.47      270.94     10.84 o 
   0   9   7      272.17      284.72      9.09 o 
   1   9   7      261.94      241.12      8.05 o 
   2   9   7      564.05      480.98     18.16 o 
   3   9   7      402.51      401.22     13.15 o 
   4   9   7      345.61      325.75     10.63 o 
   5   9   7      509.78      510.17     14.44 o 
   6   9   7      369.67      364.07     18.71 o 
  -4  10   7      167.37      173.34      8.96 o 
  -3  10   7     1246.68     1266.96     27.34 o 
  -2  10   7     1361.09     1313.01     27.34 o 
  -1  10   7      559.18      546.79     16.49 o 
   0  10   7      230.89      245.94      8.78 o 
   1  10   7       17.83       24.46      5.37 o 
   3  10   7        7.03       12.23      6.48 o 
   4  10   7        0.13       -0.93      6.11 o 
   5  10   7       14.72       15.01      7.60 o 
  -2  11   7        3.88        2.59      5.74 o 
  -1  11   7      239.87      259.76     14.64 o 
   0  11   7      191.81      188.43     12.04 o 
   1  11   7       71.43       63.92      7.60 o 
   0  -9   8        1.02        2.50      4.32 o 
  -3  -8   8      164.40      161.61      8.75 o 
  -2  -8   8        3.64        2.22      3.93 o 
  -1  -8   8      225.26      232.48      9.82 o 
   0  -8   8      111.72      134.38      7.92 o 
   1  -8   8      115.65      126.84      7.79 o 
   2  -8   8       11.84       15.58      4.65 o 
   3  -8   8       28.72       38.11      5.48 o 
   4  -8   8       66.90       78.90      6.83 o 
  -4  -7   8       24.19       22.73      4.52 o 
  -3  -7   8       55.49       65.11      5.89 o 
  -2  -7   8      282.49      297.89     10.55 o 
  -1  -7   8      398.41      420.90     12.64 o 
   0  -7   8      496.48      507.23     14.21 o 
   1  -7   8      260.08      259.09     18.16 o 
   2  -7   8      209.81      218.62      9.24 o 
   3  -7   8        8.23       20.78      6.67 o 
   4  -7   8        0.46        0.87      3.64 o 
   5  -7   8        1.06       -0.56      6.11 o 
  -5  -6   8       26.36       19.42      4.38 o 
  -4  -6   8       62.13       77.17      8.89 o 
  -3  -6   8       84.78      106.99      6.48 o 
  -2  -6   8        1.94        2.19      3.34 o 
  -1  -6   8      102.42      105.37      8.34 o 
   0  -6   8      112.68      113.46      6.58 o 
   1  -6   8       62.26       69.25      5.30 o 
   2  -6   8      154.48      159.31      8.24 o 
   3  -6   8       98.93      109.59      6.40 o 
   4  -6   8        9.75       13.29      3.82 o 
   5  -6   8       18.65       17.23      6.67 o 
   6  -6   8        3.55        7.60      6.48 o 
  -6  -5   8      580.23      575.28     23.16 o 
  -5  -5   8      213.69      221.93     12.60 o 
  -4  -5   8      156.41      142.13      7.13 o 
  -3  -5   8      451.24      432.32     31.22 o 
  -2  -5   8      314.47      299.99      9.68 o 
  -1  -5   8        2.09        1.91      2.55 o 
   0  -5   8        3.38        2.20      2.68 o 
   1  -5   8      143.60      154.91      6.75 o 
   2  -5   8       25.49       21.95      3.59 o 
   3  -5   8        3.52        1.25      2.85 o 
   4  -5   8       10.21       12.78      5.37 o 
   5  -5   8        0.41        1.30      5.37 o 
   6  -5   8      348.63      305.71     15.93 o 
   7  -5   8      146.27      141.37     11.86 o 
  -6  -4   8        0.22       -2.78      4.45 o 
  -5  -4   8      178.03      165.45     11.12 o 
  -4  -4   8      100.69      111.12      6.12 o 
  -3  -4   8        2.07        2.25      2.68 o 
  -2  -4   8      127.87      124.18      6.02 o 
  -1  -4   8       63.16       66.03      4.51 o 
   0  -4   8        0.19       -0.37      2.23 o 
   1  -4   8      300.35      291.87      8.84 o 
   2  -4   8      250.95      256.29      8.31 o 
   3  -4   8     1671.38     1673.43     31.10 o 
   4  -4   8     1103.16     1115.92     32.79 o 
   5  -4   8      448.95      450.96     17.97 o 
   6  -4   8      116.78      133.95     10.56 o 
   7  -4   8       25.33       35.02      5.01 o 
  -7  -3   8      222.11      216.22     13.90 o 
  -6  -3   8       51.63       40.20      6.86 o 
  -5  -3   8     1319.76     1369.93     40.39 o 
  -4  -3   8     1283.09     1359.74     26.61 o 
  -3  -3   8      285.55      289.28      8.78 o 
  -2  -3   8      112.86      107.87      5.37 o 
  -1  -3   8       14.50       16.69      2.74 o 
   0  -3   8      578.99      579.71     14.73 o 
   1  -3   8      730.70      681.97     30.62 o 
   2  -3   8     1988.04     1919.39     27.65 o 
   3  -3   8      843.70      842.64     17.69 o 
   4  -3   8       29.64       27.42      3.43 o 
   5  -3   8       85.63       91.05      5.35 o 
   6  -3   8       14.61       18.19      3.74 o 
   7  -3   8        6.02        6.30      3.56 o 
   8  -3   8        7.25        7.70      4.09 o 
  -7  -2   8      293.03      286.62     15.75 o 
  -6  -2   8      689.13      701.27     25.38 o 
  -5  -2   8       30.75       28.69      3.77 o 
  -4  -2   8       87.53       86.60      8.34 o 
  -3  -2   8       75.90       70.12      3.26 o 
  -2  -2   8       18.19       10.58      1.70 o 
  -1  -2   8      239.25      224.64      6.22 o 
   0  -2   8      549.12      511.89      9.64 o 
   1  -2   8      248.09      241.07      8.47 o 
   2  -2   8     1412.37     1401.64     20.82 o 
   3  -2   8     1316.82     1308.75     19.82 o 
   4  -2   8      413.61      439.52     11.25 o 
   5  -2   8       27.08       35.58      3.90 o 
   6  -2   8       47.58       43.44      4.82 o 
   7  -2   8       14.74       12.82      3.82 o 
   8  -2   8       63.35       58.68      8.43 o 
  -7  -1   8      256.06      274.68     17.60 o 
  -6  -1   8      478.07      475.22     22.14 o 
  -5  -1   8      915.16      901.41     19.74 o 
  -4  -1   8     3348.20     3416.91     58.92 o 
  -3  -1   8     1899.04     1847.11     26.80 o 
  -2  -1   8     1932.43     1899.13     27.16 o 
  -1  -1   8      486.24      469.33      8.47 o 
   0  -1   8       17.67       18.68      1.80 o 
   1  -1   8       33.31       33.41      2.68 o 
   2  -1   8       39.14       40.75      2.46 o 
   3  -1   8      361.23      354.21      7.18 o 
   4  -1   8      124.04      136.16      6.01 o 
   5  -1   8       73.19       83.10      5.09 o 
   6  -1   8      245.38      233.52      8.69 o 
   7  -1   8      308.42      310.30     10.54 o 
   8  -1   8        0.57       -2.15      3.38 o 
  -8   0   8       25.99       32.56      7.69 o 
  -7   0   8      264.40      280.39     10.35 o 
  -6   0   8      202.51      211.70     13.15 o 
  -5   0   8        0.19        0.43      2.35 o 
  -4   0   8        7.06        6.58      2.48 o 
  -3   0   8      171.39      156.02     10.84 o 
  -2   0   8       55.09       56.02      2.59 o 
  -1   0   8       62.76       64.88      2.78 o 
   0   0   8        0.80        1.96      1.21 o 
   1   0   8       74.93       69.53      3.59 o 
   2   0   8      417.72      402.34      7.59 o 
   3   0   8      258.13      274.85     13.71 o 
   4   0   8     1085.02     1046.58     20.90 o 
   5   0   8     3447.62     3579.26     61.12 o 
   6   0   8      829.42      880.71     19.39 o 
   7   0   8      209.48      212.91     11.77 o 
   8   0   8       23.62       29.33      6.39 o 
  -8   1   8      190.71      190.73      9.04 o 
  -7   1   8      119.90      127.36      7.60 o 
  -6   1   8      482.99      481.73     14.36 o 
  -5   1   8      849.28      791.14     18.04 o 
  -4   1   8        6.19        6.30      2.42 o 
  -3   1   8     1245.34     1247.38     32.05 o 
  -2   1   8     1459.33     1475.10     21.73 o 
  -1   1   8     2840.24     2956.65     40.35 o 
   0   1   8     1263.04     1264.48     18.86 o 
   1   1   8       61.84       53.64      2.77 o 
   2   1   8       17.99       19.14      1.77 o 
   3   1   8      357.17      334.59      8.78 o 
   4   1   8      724.56      658.83     14.60 o 
   5   1   8      615.88      616.40     19.73 o 
   6   1   8        0.36        4.59      2.93 o 
   7   1   8      415.33      402.84     15.38 o 
   8   1   8       85.87       98.13     15.29 o 
  -8   2   8       29.07       40.53      8.99 o 
  -7   2   8       89.80       95.54      6.35 o 
  -6   2   8      126.12      121.48      6.61 o 
  -5   2   8      343.77      320.97     12.60 o 
  -4   2   8        1.17        0.84      3.98 o 
  -3   2   8        2.39        1.07      3.52 o 
  -2   2   8      147.56      143.57      5.67 o 
  -1   2   8     2339.33     2465.08     34.06 o 
   0   2   8     4342.38     4413.75     59.20 o 
   1   2   8     3228.06     3109.40     42.42 o 
   2   2   8     1093.75     1060.03     22.52 o 
   3   2   8       44.05       39.18      3.28 o 
   4   2   8      451.82      435.90     11.07 o 
   5   2   8      856.76      883.95     18.87 o 
   6   2   8      187.83      190.23      7.86 o 
   7   2   8        0.42       -3.07      2.88 o 
   8   2   8       22.43       17.19      7.04 o 
  -7   3   8     1145.55     1132.01     29.92 o 
  -6   3   8     1184.88     1177.80     25.08 o 
  -5   3   8      503.41      581.55     28.44 o 
  -4   3   8     1227.55     1228.76     24.85 o 
  -3   3   8     1083.28     1056.51     21.57 o 
  -2   3   8     1246.69     1201.12     23.34 o 
  -1   3   8     2536.91     2455.43     33.98 o 
   0   3   8     3467.83     3434.91     62.78 o 
   1   3   8      601.43      562.67     17.78 o 
   2   3   8      376.07      357.02      7.01 o 
   3   3   8      186.50      177.89      6.67 o 
   4   3   8        2.07        1.57      2.22 o 
   5   3   8      114.94      102.60      7.13 o 
   6   3   8      227.91      229.40      8.57 o 
   7   3   8        2.26        1.62      3.15 o 
   8   3   8      367.78      372.76     19.08 o 
  -7   4   8       61.76       66.32      5.76 o 
  -6   4   8       65.43       58.80      5.11 o 
  -5   4   8       80.38       55.95      4.78 o 
  -4   4   8      736.24      727.47     16.88 o 
  -3   4   8      760.45      735.29     39.09 o 
  -2   4   8       14.54       14.66      3.24 o 
  -1   4   8       40.34       38.33      3.43 o 
   0   4   8      143.28      150.85      4.33 o 
   1   4   8       20.71       24.80      2.06 o 
   2   4   8      455.43      448.04     11.48 o 
   3   4   8     1370.38     1386.19     26.01 o 
   4   4   8       71.36       76.45      4.71 o 
   5   4   8      300.86      291.85     10.28 o 
   6   4   8      283.26      275.38     11.30 o 
   7   4   8      521.89      528.14     14.54 o 
   8   4   8      321.45      327.37     11.59 o 
  -7   5   8      119.94      130.18      7.73 o 
  -6   5   8      202.32      180.96      8.31 o 
  -5   5   8      671.46      668.78     16.74 o 
  -4   5   8       47.70       48.01      4.48 o 
  -3   5   8       24.56       27.51      5.37 o 
  -2   5   8        1.63        1.85      2.29 o 
  -1   5   8      310.99      308.39      8.75 o 
   0   5   8      822.75      814.42     14.31 o 
   1   5   8     2830.77     2880.02     39.92 o 
   2   5   8      502.41      487.05     10.69 o 
   3   5   8      148.65      142.51      6.15 o 
   4   5   8       88.17       67.19      4.64 o 
   5   5   8      131.23      126.93      9.63 o 
   6   5   8      929.30      914.65     20.57 o 
   7   5   8       69.63       69.86      5.75 o 
   8   5   8      172.51      178.66      9.03 o 
  -6   6   8        1.37       -0.28      3.14 o 
  -5   6   8        5.66       -0.19      3.01 o 
  -4   6   8      227.23      213.46      8.50 o 
  -3   6   8        4.74        6.67      2.88 o 
  -2   6   8      261.56      266.06      8.62 o 
  -1   6   8     1121.73     1180.12     23.23 o 
   0   6   8      405.67      411.68     14.82 o 
   1   6   8     2150.20     2189.01     31.40 o 
   2   6   8     3527.04     3544.92     48.77 o 
   3   6   8     3040.72     3060.73     52.86 o 
   4   6   8       42.85       52.78      6.86 o 
   5   6   8        3.53        4.99      2.94 o 
   6   6   8      350.21      347.12     11.26 o 
   7   6   8       34.74       38.86      5.01 o 
   8   6   8        3.16        3.62      3.94 o 
  -6   7   8      437.02      371.95     12.69 o 
  -5   7   8     1188.26     1101.38     24.73 o 
  -4   7   8     1744.34     1730.74     34.23 o 
  -3   7   8     1647.21     1671.23     32.59 o 
  -2   7   8      305.17      321.98      9.99 o 
  -1   7   8      829.47      832.18     21.21 o 
   0   7   8      251.47      228.76      7.66 o 
   1   7   8     1252.52     1269.72     19.95 o 
   2   7   8      927.34      892.74     15.09 o 
   3   7   8       23.12       23.50      3.51 o 
   4   7   8      108.96      106.36      5.95 o 
   5   7   8       66.40       67.84      5.38 o 
   6   7   8       12.36       11.09      3.96 o 
   7   7   8       64.45       67.59      6.08 o 
  -5   8   8        0.78        4.66      3.85 o 
  -4   8   8        0.88        0.43      3.34 o 
  -3   8   8      899.36      916.24     20.80 o 
  -2   8   8      618.00      602.78     15.10 o 
  -1   8   8       41.17       40.99      4.54 o 
   0   8   8       36.50       37.72      3.73 o 
   1   8   8       43.09       41.25      3.92 o 
   2   8   8       82.45       70.51      4.98 o 
   3   8   8       96.25      102.28      5.89 o 
   4   8   8      187.37      193.04      8.18 o 
   5   8   8       41.24       56.09      5.20 o 
   6   8   8       53.09       57.07      5.69 o 
  -4   9   8      552.69      585.01     16.48 o 
  -3   9   8      148.18      138.88      7.70 o 
  -2   9   8       14.22       10.65      3.66 o 
  -1   9   8       37.70       38.16      4.38 o 
   0   9   8        0.80        3.33      2.88 o 
   1   9   8       54.71       62.62      5.19 o 
   2   9   8      306.68      338.95     10.60 o 
   3   9   8      652.27      611.82     15.46 o 
   4   9   8       29.80       35.42      4.63 o 
   5   9   8      333.50      351.32     11.89 o 
  -3  10   8        7.80        8.80      4.30 o 
  -2  10   8       22.53       19.61      6.11 o 
  -1  10   8      355.38      356.04     11.36 o 
   0  10   8      486.59      485.49     17.32 o 
   1  10   8       27.94       31.70      3.99 o 
   3  10   8      657.20      636.24     23.34 o 
   4  10   8      787.15      831.33     28.90 o 
  -1  11   8      143.96      130.62     11.12 o 
   0  11   8       13.11       13.15      5.74 o 
   1  11   8       24.55       30.76      6.30 o 
  -1  -8   9       24.45       26.72      9.63 o 
   0  -8   9       11.80       11.60      4.48 o 
   1  -8   9       17.90       20.46      5.04 o 
   2  -8   9       15.61       10.68      5.00 o 
  -3  -7   9       32.57       41.33      5.50 o 
  -2  -7   9        0.69        3.68      3.73 o 
  -1  -7   9       59.82       64.92      8.43 o 
   0  -7   9      292.08      303.45     10.94 o 
   1  -7   9       96.17      105.88      7.01 o 
   2  -7   9        9.14       13.51      4.32 o 
   3  -7   9        8.54        2.37      4.26 o 
   4  -7   9      244.73      260.68     15.56 o 
  -4  -6   9        0.83        0.54      3.34 o 
  -3  -6   9       24.64       28.40      4.52 o 
  -2  -6   9      604.74      612.45     27.88 o 
  -1  -6   9     1288.71     1274.77     51.23 o 
   0  -6   9      301.11      324.65     10.81 o 
   1  -6   9       14.03       16.83      3.93 o 
   2  -6   9       12.00        4.59      4.54 o 
   3  -6   9       27.47       33.38      4.64 o 
   4  -6   9        0.48        1.67      5.56 o 
   5  -6   9        0.33       -3.52      5.74 o 
  -5  -5   9      142.76      133.03     11.12 o 
  -4  -5   9       35.55       34.12     11.21 o 
  -3  -5   9       68.41       78.84      5.75 o 
  -2  -5   9        2.36       -1.95      3.01 o 
  -1  -5   9      789.88      750.87     29.00 o 
   0  -5   9      669.00      668.16     15.98 o 
   1  -5   9      181.71      182.07     13.06 o 
   2  -5   9       89.97       92.62      6.95 o 
   3  -5   9       94.95      105.71      6.14 o 
   4  -5   9       75.63       87.82      9.08 o 
   5  -5   9        0.22        5.37      5.74 o 
   6  -5   9       27.26       39.83      8.34 o 
  -6  -4   9      766.26      797.99     29.09 o 
  -5  -4   9      321.55      309.97     15.93 o 
  -4  -4   9       94.99       99.36      6.17 o 
  -3  -4   9      538.21      511.18     18.62 o 
  -2  -4   9      517.57      509.46     13.27 o 
  -1  -4   9       65.48       73.61      5.93 o 
   0  -4   9       46.86       43.42      4.05 o 
   1  -4   9        0.04        1.54      2.68 o 
   2  -4   9        0.75        2.72      2.74 o 
   3  -4   9       63.20       74.17      5.01 o 
   4  -4   9        3.21        8.15      4.82 o 
   5  -4   9       43.06       41.50      7.04 o 
   6  -4   9       50.32       61.88      8.34 o 
   7  -4   9        3.15        2.59      6.30 o 
  -6  -3   9        2.17        8.34      5.19 o 
  -5  -3   9      195.83      172.86     11.49 o 
  -4  -3   9       53.49       51.88      7.04 o 
  -3  -3   9       15.60       18.17      3.29 o 
  -2  -3   9       49.40       48.60      4.11 o 
  -1  -3   9      221.74      213.74     17.97 o 
   0  -3   9        5.01        7.69      2.62 o 
   1  -3   9      932.80      948.11     19.45 o 
   2  -3   9     3344.28     3168.03     54.50 o 
   3  -3   9        3.12        6.14      2.13 o 
   4  -3   9        3.70       11.23      3.98 o 
   5  -3   9      111.98      120.49     12.41 o 
   6  -3   9      102.22      102.74      6.33 o 
   7  -3   9      189.63      204.61      9.22 o 
  -7  -2   9      252.07      256.61     15.56 o 
  -6  -2   9        3.68        6.11      4.63 o 
  -5  -2   9      359.44      361.29     16.86 o 
  -4  -2   9      698.10      677.56     23.72 o 
  -3  -2   9        2.66        2.73      2.11 o 
  -2  -2   9       68.26       62.36      3.18 o 
  -1  -2   9      161.80      151.99      4.66 o 
   0  -2   9     1528.67     1564.70     23.38 o 
   1  -2   9      515.10      520.45     17.86 o 
   2  -2   9      606.76      564.56     12.97 o 
   3  -2   9     1591.85     1454.08     27.24 o 
   4  -2   9       59.05       67.09      4.56 o 
   5  -2   9      250.38      263.31      8.97 o 
   6  -2   9      125.52      139.88      7.41 o 
   7  -2   9       24.36       33.47      7.32 o 
   8  -2   9       37.12       33.10      6.58 o 
  -7  -1   9       97.12      109.38      7.02 o 
  -6  -1   9      655.01      693.37     17.43 o 
  -5  -1   9      143.40      150.65      7.10 o 
  -4  -1   9     2128.67     2112.15     38.86 o 
  -3  -1   9     1271.66     1279.03     25.07 o 
  -2  -1   9      636.80      635.54     11.20 o 
  -1  -1   9      122.44      122.72      4.01 o 
   0  -1   9      456.42      431.66     13.02 o 
   1  -1   9     1210.32     1196.05     18.46 o 
   2  -1   9     1704.60     1721.28     25.21 o 
   3  -1   9      821.38      842.91     17.49 o 
   4  -1   9      220.54      227.41      7.72 o 
   5  -1   9       62.43       72.43      5.10 o 
   6  -1   9        2.91        2.30      3.80 o 
   7  -1   9       76.20       64.37      5.54 o 
   8  -1   9       35.53       31.35      4.93 o 
  -7   0   9       14.91       19.31      4.11 o 
  -6   0   9      798.10      802.24     19.23 o 
  -5   0   9     1689.85     1769.11     34.34 o 
  -4   0   9     1071.69     1047.07     22.08 o 
  -3   0   9     1000.91      999.24     20.64 o 
  -2   0   9      270.63      243.64      7.77 o 
  -1   0   9     1390.18     1374.54     20.52 o 
   0   0   9      510.12      521.18      9.56 o 
   1   0   9        0.34        0.98      1.27 o 
   2   0   9        8.71       10.31      1.73 o 
   3   0   9       17.13       16.38      2.74 o 
   4   0   9       48.31       46.55      4.35 o 
   5   0   9       16.22       14.77      3.38 o 
   6   0   9       12.54        7.04      3.16 o 
   7   0   9       95.68       99.52     10.38 o 
   8   0   9        0.50        0.09      3.38 o 
  -7   1   9       29.24       37.99      4.84 o 
  -6   1   9      152.00      160.75      7.81 o 
  -5   1   9       81.63       84.34     10.65 o 
  -4   1   9      250.44      249.12     10.75 o 
  -3   1   9      430.56      394.18     14.17 o 
  -2   1   9       45.99       45.38      3.74 o 
  -1   1   9      153.04      166.14      6.61 o 
   0   1   9      486.24      483.73      9.07 o 
   1   1   9       92.47       98.56      3.55 o 
   2   1   9      307.53      276.76     13.46 o 
   3   1   9      687.16      624.08     13.89 o 
   4   1   9     1030.46      982.93     25.10 o 
   5   1   9     1291.79     1298.98     25.68 o 
   6   1   9      632.17      630.66     21.12 o 
   7   1   9       35.93       40.68      4.88 o 
   8   1   9        1.08        1.83      3.69 o 
  -7   2   9      135.94      160.03     10.84 o 
  -6   2   9      803.71      767.82     18.64 o 
  -5   2   9      487.99      487.37     13.41 o 
  -4   2   9      184.11      166.76      7.23 o 
  -3   2   9      984.14      959.74     20.24 o 
  -2   2   9      338.56      325.41      9.23 o 
  -1   2   9       44.11       46.09      4.84 o 
   0   2   9       91.47      102.89      3.86 o 
   1   2   9      172.36      165.75      4.61 o 
   2   2   9       18.15       25.30      2.04 o 
   3   2   9      464.90      451.63     11.20 o 
   4   2   9      530.81      505.00     12.45 o 
   5   2   9       21.39       26.63      3.72 o 
   6   2   9      547.11      590.70     15.07 o 
   7   2   9      632.33      663.19     16.83 o 
   8   2   9      188.10      198.43     14.91 o 
  -7   3   9       80.09       84.59      6.35 o 
  -6   3   9       32.79       36.01      5.47 o 
  -5   3   9       77.23       67.55      5.22 o 
  -4   3   9       88.61       87.61      5.50 o 
  -3   3   9      298.82      325.61      9.73 o 
  -2   3   9     2191.23     2196.05     39.40 o 
  -1   3   9     2199.21     2172.65     38.54 o 
   0   3   9     1692.82     1656.48     24.33 o 
   1   3   9      854.59      776.95     12.91 o 
   2   3   9      593.18      546.84     12.37 o 
   3   3   9     1347.39     1368.43     25.87 o 
   4   3   9      473.39      477.26     12.12 o 
   5   3   9      645.15      648.83     15.46 o 
   6   3   9      443.41      440.04     12.58 o 
   7   3   9       23.40       26.08      4.48 o 
   8   3   9      123.75      114.88      7.39 o 
  -7   4   9      688.52      690.09     18.27 o 
  -6   4   9      204.98      205.78      9.63 o 
  -5   4   9      289.76      273.68      9.74 o 
  -4   4   9      276.78      294.05      9.74 o 
  -3   4   9     2375.87     2464.05     44.45 o 
  -2   4   9     1458.15     1483.60     28.40 o 
  -1   4   9     1852.27     1872.30     34.04 o 
   0   4   9     1186.10     1171.14     18.17 o 
   1   4   9       53.96       57.91      2.99 o 
   2   4   9      405.45      385.88     10.01 o 
   3   4   9      432.97      404.05     10.54 o 
   4   4   9        2.55        8.36      2.71 o 
   5   4   9       73.63       74.43      5.10 o 
   6   4   9       67.31       57.47      6.21 o 
   7   4   9       47.90       44.63      7.32 o 
   8   4   9      220.81      217.80     10.02 o 
  -6   5   9      474.19      449.47     13.81 o 
  -5   5   9       58.35       62.25      5.50 o 
  -4   5   9       66.09       92.47      6.02 o 
  -3   5   9      711.86      755.38     17.58 o 
  -2   5   9        3.58        5.19      2.68 o 
  -1   5   9      371.56      349.51     20.57 o 
   0   5   9      164.16      166.72      6.61 o 
   1   5   9      402.25      389.16     10.02 o 
   2   5   9       80.73       78.71      4.58 o 
   3   5   9       86.88       74.21     13.53 o 
   4   5   9        1.36        1.91      2.49 o 
   5   5   9       74.09       77.65      5.35 o 
   6   5   9     1226.23     1258.68     26.33 o 
   7   5   9      261.27      290.99     10.80 o 
   8   5   9      400.57      408.53     18.90 o 
  -6   6   9      263.00      297.55     11.33 o 
  -5   6   9      621.66      639.01     16.88 o 
  -4   6   9      626.67      614.54     16.02 o 
  -3   6   9      173.15      182.73     10.75 o 
  -2   6   9      304.78      293.80     12.78 o 
  -1   6   9      516.63      520.44     12.89 o 
   0   6   9      442.79      475.60     17.05 o 
   1   6   9      178.30      169.59      6.52 o 
   2   6   9       46.33       49.42      4.06 o 
   3   6   9        0.00        3.29      5.47 o 
   4   6   9      176.16      160.78      7.87 o 
   5   6   9      310.94      295.91     10.15 o 
   6   6   9       19.89       16.64      4.09 o 
   7   6   9        0.96       -1.48      3.39 o 
  -5   7   9       65.96       66.25      6.08 o 
  -4   7   9       11.66       11.85      3.86 o 
  -3   7   9        5.17        2.29      3.21 o 
  -2   7   9       29.97       35.97      4.24 o 
  -1   7   9      381.60      395.14     14.45 o 
   0   7   9     1703.56     1740.90     32.35 o 
   1   7   9      689.32      730.31     16.48 o 
   2   7   9     2395.39     2354.73     42.10 o 
   3   7   9      785.39      767.59     17.42 o 
   4   7   9       35.24       34.24      4.30 o 
   5   7   9        1.85        2.30      3.11 o 
   6   7   9       19.32       17.55      4.14 o 
   7   7   9      263.82      288.70     14.73 o 
  -5   8   9      260.89      237.69     12.69 o 
  -4   8   9      216.49      211.16      9.39 o 
  -3   8   9      289.56      289.63     10.46 o 
  -2   8   9      470.73      492.34     26.12 o 
  -1   8   9      138.91      153.75     15.38 o 
   0   8   9      387.12      388.80     10.92 o 
   1   8   9      514.70      495.44     13.05 o 
   2   8   9       20.80       20.38      3.73 o 
   3   8   9       13.19       16.60      3.64 o 
   4   8   9      520.71      509.99     14.02 o 
   5   8   9      182.29      174.00      8.44 o 
   6   8   9       12.57       13.58      4.32 o 
  -4   9   9      383.59      415.25     13.80 o 
  -3   9   9      685.90      711.73     18.29 o 
  -2   9   9      974.23     1017.99     22.76 o 
  -1   9   9      559.73      549.39     14.59 o 
   0   9   9       28.32       35.16      4.26 o 
   1   9   9       30.43       28.12      3.85 o 
   2   9   9       99.52       88.93      8.71 o 
   3   9   9      116.99      104.69      6.48 o 
   4   9   9       18.75       20.52      4.27 o 
   5   9   9       67.92       59.83      6.07 o 
  -2  10   9      128.30      146.58      8.02 o 
  -1  10   9       99.28      116.55      6.99 o 
   0  10   9      147.65      171.22     12.60 o 
   1  10   9       68.11       71.52      7.41 o 
   3  10   9        2.08        2.04      4.82 o 
   4  10   9        5.64        2.96      3.83 o 
  -2  -7  10       69.28       61.42      6.29 o 
  -1  -7  10       66.60       73.36      9.82 o 
   0  -7  10       11.92       12.83      4.39 o 
   1  -7  10        1.68       -1.90      3.72 o 
   2  -7  10        4.16        6.78      4.51 o 
   3  -7  10       92.00       88.48     10.65 o 
  -3  -6  10       17.74       20.17      5.10 o 
  -2  -6  10        6.65        5.16      3.66 o 
  -1  -6  10      154.50      144.31      7.86 o 
   0  -6  10       71.78       79.76      6.15 o 
   1  -6  10        1.53        1.93      3.46 o 
   2  -6  10        4.31        3.02      3.59 o 
   3  -6  10       76.51       79.48      9.45 o 
   4  -6  10      253.41      299.04     16.49 o 
  -4  -5  10        1.04        5.74      5.19 o 
  -3  -5  10      180.45      188.96      9.45 o 
  -2  -5  10      411.30      412.76     31.68 o 
  -1  -5  10      295.74      299.40     23.90 o 
   0  -5  10      225.23      229.16      8.97 o 
   1  -5  10       21.55       20.64      4.05 o 
   2  -5  10        7.22       14.47      3.85 o 
   3  -5  10        0.03        1.11      5.00 o 
   4  -5  10        7.31       13.71      6.48 o 
   5  -5  10       15.46       21.31      7.23 o 
  -5  -4  10      121.39      103.75     10.38 o 
  -4  -4  10       10.30        9.08      5.56 o 
  -3  -4  10        2.51        2.79      3.16 o 
  -2  -4  10       27.62       30.36      6.11 o 
  -1  -4  10      654.64      641.66     15.78 o 
   0  -4  10     1381.64     1422.70     42.89 o 
   1  -4  10      536.47      575.60     14.41 o 
   2  -4  10       33.85       46.63      5.47 o 
   3  -4  10       37.94       46.69      7.04 o 
   4  -4  10       80.78       87.64      9.08 o 
   5  -4  10       33.00       47.43      7.78 o 
   6  -4  10        9.73        8.15      6.48 o 
  -6  -3  10      406.99      420.76     20.20 o 
  -5  -3  10       98.45      110.24     10.38 o 
  -4  -3  10      713.12      693.67     25.57 o 
  -3  -3  10      314.98      313.86     15.38 o 
  -2  -3  10      348.12      355.07     10.75 o 
  -1  -3  10      423.75      408.03     11.36 o 
   0  -3  10       39.34       36.05      3.92 o 
   1  -3  10        1.36        0.22      2.55 o 
   2  -3  10        0.04        0.96      2.74 o 
   3  -3  10       21.86       16.86      5.19 o 
   4  -3  10       11.50       11.67      5.00 o 
   5  -3  10      145.92      146.18     10.93 o 
   6  -3  10        3.24        5.56      6.11 o 
   7  -3  10       39.90       44.30      5.59 o 
  -6  -2  10        2.13        0.19      4.63 o 
  -5  -2  10      222.68      204.73     12.97 o 
  -4  -2  10      761.58      737.21     26.31 o 
  -3  -2  10       84.87       92.27      8.52 o 
  -2  -2  10       47.35       38.32      3.82 o 
  -1  -2  10      260.64      240.41      8.02 o 
   0  -2  10       27.74       29.85      3.46 o 
   1  -2  10      503.44      499.15     14.98 o 
   2  -2  10      910.89      900.09     15.21 o 
   3  -2  10      310.05      316.03     10.00 o 
   4  -2  10        2.35        3.77      2.85 o 
   5  -2  10       67.17       73.23      5.41 o 
   6  -2  10      159.77      177.63      8.31 o 
   7  -2  10      463.94      473.02     25.10 o 
  -6  -1  10      143.93      146.18     11.86 o 
  -5  -1  10        0.31        1.18      2.87 o 
  -4  -1  10       81.54       81.98      5.38 o 
  -3  -1  10        0.16        3.01      2.53 o 
  -2  -1  10      182.17      173.71      5.25 o 
  -1  -1  10      516.51      475.04     23.45 o 
   0  -1  10     1130.81     1115.44     17.81 o 
   1  -1  10      758.32      701.11     29.83 o 
   2  -1  10        7.18        7.53      2.07 o 
   3  -1  10     1271.70     1278.17     24.76 o 
   4  -1  10      340.65      368.41     15.93 o 
   5  -1  10       36.05       40.02      4.30 o 
   6  -1  10       15.40       21.61      4.17 o 
   7  -1  10       51.92       57.59      6.58 o 
  -6   0  10        3.32        6.42      3.34 o 
  -5   0  10        6.44        8.50      3.32 o 
  -4   0  10      268.80      264.60      9.28 o 
  -3   0  10      971.13      967.46     20.56 o 
  -2   0  10      798.57      792.38     17.22 o 
  -1   0  10      349.34      339.82      7.33 o 
   0   0  10        6.22        8.05      1.95 o 
   1   0  10     1630.72     1619.75     24.20 o 
   2   0  10     2225.02     2209.57     31.73 o 
   3   0  10      598.67      600.01     13.82 o 
   4   0  10      204.67      215.07     14.45 o 
   5   0  10       71.86       77.72      5.41 o 
   6   0  10       91.77       91.06      6.12 o 
   7   0  10       13.20       12.12      3.96 o 
   8   0  10        0.96        4.29      4.00 o 
  -7   1  10      168.08      189.58      9.16 o 
  -6   1  10      432.25      417.82     14.36 o 
  -5   1  10     2005.85     2125.78     53.36 o 
  -4   1  10     3300.96     3417.36     60.21 o 
  -3   1  10      777.67      806.05     18.12 o 
  -2   1  10       50.70       53.36      4.18 o 
  -1   1  10       25.81       32.21      3.29 o 
   0   1  10      651.68      592.58     23.92 o 
   1   1  10        3.16        3.19      1.58 o 
   2   1  10       44.86       48.58      3.66 o 
   3   1  10       18.40       16.62      3.00 o 
   4   1  10        5.33        2.38      2.74 o 
   5   1  10        2.34        2.69      2.98 o 
   6   1  10       30.83       29.96      4.35 o 
   7   1  10       23.93       17.25      4.35 o 
   8   1  10        3.92        3.78      3.92 o 
  -7   2  10      275.47      293.95     11.26 o 
  -6   2  10        2.74        2.94      3.00 o 
  -5   2  10        8.48        8.34      4.35 o 
  -4   2  10     1216.66     1205.64     25.25 o 
  -3   2  10     1336.50     1349.84     27.04 o 
  -2   2  10      328.44      332.83      9.76 o 
  -1   2  10       63.65       65.72      4.18 o 
   0   2  10      100.62       92.37      4.78 o 
   1   2  10      354.18      345.61      7.45 o 
   2   2  10        3.49        4.45      2.22 o 
   3   2  10     1188.58     1225.94     28.25 o 
   4   2  10      605.02      587.97     14.15 o 
   5   2  10      253.49      258.16      9.10 o 
   6   2  10       14.83       12.22      3.85 o 
   7   2  10       58.88       52.65      5.51 o 
   8   2  10       63.68       57.82      6.20 o 
  -6   3  10      332.70      315.58     13.43 o 
  -5   3  10      453.26      418.77     12.75 o 
  -4   3  10       68.53       72.44      5.43 o 
  -3   3  10      154.32      154.14      6.99 o 
  -2   3  10      322.13      338.10      9.86 o 
  -1   3  10      162.80      156.97      9.36 o 
   0   3  10      186.57      156.40     12.60 o 
   1   3  10      113.79      108.20      3.96 o 
   2   3  10      401.44      385.51     18.43 o 
   3   3  10        1.90        0.67      2.35 o 
   4   3  10      140.22      144.37      6.62 o 
   5   3  10      660.50      682.55     16.31 o 
   6   3  10      216.63      211.50      8.77 o 
   7   3  10      448.53      475.36     14.08 o 
   8   3  10      124.79      138.50      8.31 o 
  -6   4  10        8.59       15.01      4.06 o 
  -5   4  10        0.50        3.91      3.21 o 
  -4   4  10       53.90       52.80      5.56 o 
  -3   4  10      228.68      233.26      8.68 o 
  -2   4  10      660.91      651.78     15.42 o 
  -1   4  10     3304.12     3443.65     59.26 o 
   0   4  10      772.75      772.76     17.29 o 
   1   4  10       85.05       79.78      3.58 o 
   2   4  10      465.93      453.82     20.57 o 
   3   4  10      581.70      563.50     13.55 o 
   4   4  10      941.26      907.90     19.52 o 
   5   4  10      619.25      619.55     15.39 o 
   6   4  10      363.30      339.81     11.20 o 
   7   4  10        7.59       10.05      4.05 o 
  -6   5  10       40.76       40.18      5.47 o 
  -5   5  10        5.37        5.80      3.46 o 
  -4   5  10      732.88      683.05     25.20 o 
  -3   5  10     3568.31     3660.85     64.09 o 
  -2   5  10     1711.10     1732.42     33.11 o 
  -1   5  10      490.22      528.48     13.20 o 
   0   5  10       30.91       30.76      5.00 o 
   1   5  10       17.28       15.72      2.13 o 
   2   5  10       67.90       68.53      4.56 o 
   3   5  10      237.13      223.31      7.93 o 
   4   5  10       32.21       33.60      4.04 o 
   5   5  10       48.35       49.96      4.90 o 
   6   5  10        0.93        2.36      3.34 o 
   7   5  10      104.93       98.79      9.45 o 
  -5   6  10      406.99      414.52     13.48 o 
  -4   6  10      165.24      159.74      8.09 o 
  -3   6  10      304.29      297.45     10.44 o 
  -2   6  10      398.52      412.80     11.89 o 
  -1   6  10      358.85      367.94     10.72 o 
   0   6  10      859.10      858.60     18.40 o 
   1   6  10      156.79      154.28      7.60 o 
   2   6  10       90.80       97.57     10.00 o 
   3   6  10       32.27       31.51      3.93 o 
   4   6  10       62.01       62.46      5.17 o 
   5   6  10      361.35      385.52     11.92 o 
   6   6  10      205.64      216.32      9.37 o 
   7   6  10      349.62      355.24     22.33 o 
  -5   7  10        2.24        0.38      4.54 o 
  -4   7  10       99.07      105.27      7.07 o 
  -3   7  10       99.83      104.06      6.74 o 
  -2   7  10        5.48        3.15      3.41 o 
  -1   7  10      185.32      185.13      7.73 o 
   0   7  10        0.61       -0.28      2.55 o 
   1   7  10      291.57      276.80     13.90 o 
   2   7  10       66.45       54.84      6.86 o 
   3   7  10       53.16       50.98      4.72 o 
   4   7  10       47.89       48.08      4.83 o 
   5   7  10        2.90        1.30      3.25 o 
   6   7  10       20.24       24.64      4.80 o 
  -4   8  10        9.59        8.31      7.13 o 
  -3   8  10      103.44      117.39      7.26 o 
  -2   8  10        1.85        4.85      3.53 o 
  -1   8  10      289.72      288.31      9.95 o 
   0   8  10      509.86      537.51     13.75 o 
   2   8  10      576.37      555.09     21.12 o 
   3   8  10      643.78      585.40     15.10 o 
   4   8  10      179.13      172.92      8.12 o 
   5   8  10       41.41       44.37      5.37 o 
  -3   9  10        3.26        5.75      4.09 o 
  -2   9  10      226.59      232.84      9.71 o 
  -1   9  10      364.22      342.61     11.38 o 
   0   9  10       75.37       71.42      5.50 o 
   1   9  10        0.54        2.22      4.45 o 
   2   9  10       86.35       84.30      8.89 o 
   3   9  10      389.07      348.50     16.49 o 
   4   9  10      341.63      325.66     11.40 o 
  -1  10  10       59.42       59.94      5.75 o 
   0  10  10      230.05      260.10      9.89 o 
   1  10  10      155.83      144.33     10.19 o 
   3  10  10       43.68       40.76      7.23 o 
  -2  -6  11       36.20       41.08      5.57 o 
  -1  -6  11        9.49       19.07      4.65 o 
   0  -6  11       11.16       11.24      4.26 o 
   1  -6  11        1.24        0.92      3.65 o 
   2  -6  11       51.32       58.81      5.93 o 
   3  -6  11       28.12       34.28      8.15 o 
  -3  -5  11        1.51        3.68      3.69 o 
  -2  -5  11        1.12        3.03      3.60 o 
  -1  -5  11        0.24        0.84      3.47 o 
   0  -5  11        2.56        1.76      3.47 o 
   1  -5  11        0.88        6.61      3.53 o 
   2  -5  11       26.79       38.73      4.90 o 
   3  -5  11        9.48       15.75      6.86 o 
   4  -5  11      302.08      303.67     16.30 o 
  -4  -4  11      125.60      144.70     12.23 o 
  -3  -4  11      366.11      396.31     18.71 o 
  -2  -4  11      163.79      174.15      8.24 o 
  -1  -4  11       11.30       12.84      3.77 o 
   0  -4  11      124.46      120.95      6.94 o 
   1  -4  11       91.93       95.91      6.15 o 
   2  -4  11       63.33       59.45      5.24 o 
   3  -4  11       45.64       36.68      7.04 o 
   4  -4  11       15.60        8.71      6.11 o 
   5  -4  11       30.88       40.76      8.52 o 
  -5  -3  11       21.26       15.19      6.11 o 
  -4  -3  11      270.01      240.49     14.64 o 
  -3  -3  11       27.27       33.54      6.86 o 
  -2  -3  11      252.42      278.45      9.65 o 
  -1  -3  11      346.81      343.06     10.76 o 
   0  -3  11      560.68      566.40     14.64 o 
   1  -3  11      486.94      504.95     14.64 o 
   2  -3  11       82.46       99.37      5.90 o 
   3  -3  11      328.18      309.78     14.64 o 
   4  -3  11      360.32      358.32     16.49 o 
   5  -3  11       98.13       96.90      9.82 o 
   6  -3  11        7.26       10.38      6.67 o 
  -5  -2  11       82.76       85.04      9.45 o 
  -4  -2  11       12.08       15.93      6.11 o 
  -3  -2  11      465.25      469.30     19.82 o 
  -2  -2  11      295.37      306.82     15.01 o 
  -1  -2  11      302.39      284.34     13.43 o 
   0  -2  11        0.97        0.36      2.61 o 
   1  -2  11      114.32      106.05      5.76 o 
   2  -2  11      169.73      174.16      7.21 o 
   3  -2  11       90.60      101.72      7.41 o 
   4  -2  11       96.07       83.00      5.62 o 
   5  -2  11       25.89       28.86      4.35 o 
   6  -2  11       14.12       12.51      4.27 o 
  -6  -1  11      109.06      115.06     11.30 o 
  -5  -1  11      111.77       96.34     10.19 o 
  -4  -1  11      235.12      206.58     13.34 o 
  -3  -1  11      332.86      325.02     10.28 o 
  -2  -1  11       33.90       31.81      3.74 o 
  -1  -1  11       19.50       17.13      2.43 o 
   0  -1  11       55.81       58.20      4.30 o 
   1  -1  11       10.00       10.00      2.32 o 
   2  -1  11      101.78       99.87      5.50 o 
   3  -1  11       95.06       94.30      5.50 o 
   4  -1  11        7.37       12.76      3.52 o 
   5  -1  11       16.35       17.19      3.87 o 
   6  -1  11      464.72      436.74     13.36 o 
   7  -1  11      135.94      158.04     13.43 o 
  -6   0  11       97.28       99.10      6.78 o 
  -5   0  11      169.92      166.37     10.19 o 
  -4   0  11      392.11      377.63     33.81 o 
  -3   0  11       68.22       66.45      5.07 o 
  -2   0  11       37.91       41.15      7.32 o 
  -1   0  11      141.98      145.51      6.22 o 
   0   0  11      547.46      541.60     10.64 o 
   1   0  11      123.88      122.21      4.77 o 
   2   0  11      202.16      196.65      7.27 o 
   3   0  11      657.96      672.73     15.52 o 
   4   0  11      330.66      348.06     10.55 o 
   5   0  11       43.01       54.09      5.01 o 
   6   0  11        0.96        8.47      3.74 o 
   7   0  11        4.91       15.26      4.36 o 
  -6   1  11       45.08       46.76      6.86 o 
  -5   1  11        1.28       -2.15      5.19 o 
  -4   1  11        0.64        0.67      3.11 o 
  -3   1  11      372.44      387.77     11.50 o 
  -2   1  11      352.96      336.18     10.18 o 
  -1   1  11      179.59      179.52      6.93 o 
   0   1  11      946.48      941.56     15.87 o 
   1   1  11     2117.26     1961.62     78.15 o 
   2   1  11     2123.09     2145.35     38.25 o 
   3   1  11      829.02      847.07     22.05 o 
   4   1  11       15.62       23.08      3.73 o 
   5   1  11        6.43        6.14      3.40 o 
   6   1  11       74.14       78.08      6.02 o 
   7   1  11       18.35       22.60      5.28 o 
  -6   2  11      560.72      549.51     15.81 o 
  -5   2  11      857.10      825.89     19.94 o 
  -4   2  11      199.38      227.05      9.13 o 
  -3   2  11       60.99       63.44      5.20 o 
  -2   2  11       49.63       45.82      4.27 o 
  -1   2  11       96.08      101.48      6.95 o 
   0   2  11        0.77        3.98      6.48 o 
   1   2  11      235.63      230.12      9.35 o 
   2   2  11        9.64        7.00      2.61 o 
   3   2  11      430.62      416.11     22.14 o 
   4   2  11      326.24      341.46     20.47 o 
   5   2  11       18.19       18.04      3.82 o 
   6   2  11       23.53       29.61      4.56 o 
   7   2  11       23.01       27.81      4.93 o 
  -6   3  11      166.67      151.35      8.30 o 
  -5   3  11      157.08      159.91      8.11 o 
  -4   3  11      152.16      162.91      7.85 o 
  -3   3  11     1648.81     1691.66     33.04 o 
  -2   3  11     1670.02     1707.16     32.70 o 
  -1   3  11      353.53      339.65      9.97 o 
   0   3  11       20.92       18.02      3.19 o 
   1   3  11      255.35      235.15      7.51 o 
   2   3  11        9.55       11.87      2.87 o 
   3   3  11      208.52      199.87      7.66 o 
   4   3  11      572.53      538.16     19.08 o 
   5   3  11       22.28       19.98      4.09 o 
   6   3  11       18.07       18.47      4.19 o 
   7   3  11        2.06        4.13      4.00 o 
  -6   4  11       31.11       29.83      4.78 o 
  -5   4  11       67.45       67.01      5.95 o 
  -4   4  11      370.44      365.69     11.84 o 
  -3   4  11        0.53       -0.37      2.93 o 
  -2   4  11       23.29       22.23      3.66 o 
  -1   4  11       41.23       41.33      4.04 o 
   0   4  11        5.95        9.08      4.08 o 
   1   4  11        1.81        3.90      2.49 o 
   2   4  11      350.96      339.34      9.78 o 
   3   4  11       15.11       12.82      3.21 o 
   4   4  11      490.71      496.54     18.06 o 
   5   4  11      559.54      575.52     20.29 o 
   6   4  11      746.56      770.49     18.86 o 
   7   4  11       11.80        3.97      4.00 o 
  -5   5  11        1.06        1.87      3.74 o 
  -4   5  11        0.10        0.76      3.32 o 
  -3   5  11       36.10       33.31      4.43 o 
  -2   5  11      105.10      111.80      6.34 o 
  -1   5  11      682.72      693.57     16.34 o 
   0   5  11     1270.55     1266.55     36.31 o 
   1   5  11      165.78      189.35     11.12 o 
   2   5  11      615.79      610.98     18.81 o 
   3   5  11     1133.39     1106.89     24.55 o 
   4   5  11     1407.27     1417.96     28.22 o 
   5   5  11       58.71       63.43      6.67 o 
   6   5  11       32.53       36.09      5.01 o 
   7   5  11       27.12       29.28      5.28 o 
  -5   6  11       73.07       55.49      5.96 o 
  -4   6  11      301.86      280.27     10.78 o 
  -3   6  11      712.97      709.01     41.69 o 
  -2   6  11      524.41      526.10     14.32 o 
  -1   6  11        9.82       10.35      3.47 o 
   0   6  11     2606.74     2596.69     46.37 o 
   1   6  11      660.98      635.13     22.79 o 
   2   6  11       19.54       20.20      5.19 o 
   3   6  11       23.55       31.68      4.05 o 
   4   6  11        3.97        5.72      3.32 o 
   5   6  11       42.83       47.41      8.71 o 
   6   6  11       62.87       58.84      6.21 o 
  -4   7  11      219.47      246.48     10.46 o 
  -3   7  11      105.01      116.67      7.31 o 
  -2   7  11     1325.18     1399.58     28.98 o 
  -1   7  11     1167.66     1208.66     25.39 o 
   0   7  11      154.81      146.72      9.36 o 
   1   7  11      104.74       98.57      9.08 o 
   2   7  11       64.25       52.80      7.23 o 
   3   7  11       72.72       79.76      5.69 o 
   4   7  11       46.25       50.30      5.11 o 
   5   7  11      132.17      140.96      7.86 o 
   6   7  11       16.63       23.95      5.03 o 
  -3   8  11      102.74      113.36      7.57 o 
  -2   8  11       22.47       25.88      4.78 o 
  -1   8  11       60.07       69.41      6.21 o 
   0   8  11       43.38       42.86      4.58 o 
   2   8  11       15.43       18.90      5.93 o 
   3   8  11        3.73        3.71      4.63 o 
   4   8  11       90.80       92.88      6.55 o 
   5   8  11        0.63       -2.47      3.60 o 
  -2   9  11       12.52       19.61      4.77 o 
  -1   9  11       51.95       51.66      5.74 o 
   0   9  11      441.58      491.61     13.99 o 
   2   9  11       65.45       71.89      8.89 o 
   3   9  11        2.13        5.00      5.19 o 
  -2  -5  12        2.32       -0.72      3.79 o 
  -1  -5  12        1.95        0.00      3.73 o 
   0  -5  12       13.09       16.77      4.59 o 
   1  -5  12       64.44       58.80      5.88 o 
   2  -5  12       15.44       17.97      7.23 o 
   3  -5  12       17.96       23.72      7.60 o 
  -3  -4  12      172.45      193.61     13.90 o 
  -2  -4  12        6.84        3.15      5.56 o 
  -1  -4  12        9.11       12.54      4.72 o 
   0  -4  12       55.71       64.46      5.70 o 
   1  -4  12       18.70       27.99      6.30 o 
   2  -4  12       29.38       32.42      7.04 o 
   3  -4  12      584.81      518.59     20.94 o 
   4  -4  12       25.84       45.76      8.52 o 
  -4  -3  12      131.16      137.48     12.41 o 
  -3  -3  12      384.92      356.84     17.97 o 
  -2  -3  12        0.42        4.82      5.00 o 
  -1  -3  12       95.02      102.33      6.44 o 
   0  -3  12       90.21      102.50      6.34 o 
   1  -3  12        0.14        0.36      3.08 o 
   2  -3  12       22.39       20.94      5.93 o 
   3  -3  12        6.11       11.30      5.56 o 
   4  -3  12      182.22      132.10     11.12 o 
   5  -3  12       65.61       76.15      9.82 o 
  -4  -2  12       40.73       38.17      7.97 o 
  -3  -2  12      746.00      752.22     27.79 o 
  -2  -2  12      787.81      837.08     28.90 o 
  -1  -2  12      770.40      776.43     18.01 o 
   0  -2  12      341.66      342.94     10.65 o 
   1  -2  12      204.07      190.44      7.92 o 
   2  -2  12      129.91      138.03      9.82 o 
   3  -2  12      202.57      189.91     11.67 o 
   4  -2  12      186.30      194.73     12.23 o 
   5  -2  12       17.56       23.16      7.23 o 
   6  -2  12        0.03       -0.93      6.48 o 
  -5  -1  12       27.93       33.54      7.97 o 
  -4  -1  12      125.59      134.33     11.67 o 
  -3  -1  12       14.76       14.64      5.93 o 
  -2  -1  12       33.89       46.50      7.60 o 
  -1  -1  12       51.62       47.99      7.23 o 
   0  -1  12        0.89        8.61      5.17 o 
   1  -1  12       41.80       43.75      4.02 o 
   2  -1  12      156.99      159.92      7.14 o 
   3  -1  12       73.55       86.84      6.58 o 
   4  -1  12        1.43        5.27      3.27 o 
   5  -1  12        3.35        7.03      3.82 o 
   6  -1  12        1.93        0.82      4.09 o 
  -5   0  12      148.81      145.63     12.78 o 
  -4   0  12      108.63      114.69      7.08 o 
  -3   0  12      342.65      348.78     11.29 o 
  -2   0  12      458.85      481.58     13.08 o 
  -1   0  12      120.16      120.28      6.14 o 
   0   0  12      146.77      144.23      6.57 o 
   1   0  12      127.97      122.78      6.78 o 
   2   0  12       23.85       31.83      3.86 o 
   3   0  12       11.07       14.95      3.54 o 
   4   0  12        4.11        4.69      3.14 o 
   5   0  12       71.69       56.21     10.28 o 
   6   0  12      223.68      233.27      9.96 o 
  -5   1  12      163.16      151.76      8.34 o 
  -4   1  12      172.68      181.12      8.60 o 
  -3   1  12       68.12       67.44      5.54 o 
  -2   1  12      354.69      337.11     10.66 o 
  -1   1  12       97.12       95.72      5.70 o 
   0   1  12        1.69       -2.41      3.52 o 
   1   1  12        7.00        7.88      2.35 o 
   2   1  12       92.46       97.90      5.63 o 
   3   1  12      555.91      530.15     13.49 o 
   4   1  12       90.64      102.38      6.15 o 
   5   1  12        1.37        1.48      5.00 o 
   6   1  12        1.30        0.23      3.60 o 
  -5   2  12       41.44       50.81     11.21 o 
  -4   2  12        5.78        4.73      4.82 o 
  -3   2  12        6.61        7.96      3.59 o 
  -2   2  12      101.40      107.10      6.27 o 
  -1   2  12      690.88      719.46     16.69 o 
   0   2  12      824.80      822.63     26.87 o 
   1   2  12     1025.58     1018.86     23.99 o 
   2   2  12      556.23      564.86     20.94 o 
   3   2  12       90.77       90.19     13.25 o 
   4   2  12       73.92       75.53      5.57 o 
   5   2  12        0.17       -3.27      3.11 o 
   6   2  12        5.22        8.19      3.90 o 
  -5   3  12       48.94       55.60      5.70 o 
  -4   3  12        0.48       -0.19      3.21 o 
  -3   3  12      136.72      119.07      6.83 o 
  -2   3  12        0.08        1.91      2.95 o 
  -1   3  12       32.22       37.42      4.13 o 
   0   3  12       38.59       32.42      5.56 o 
   1   3  12       40.75       29.46      5.74 o 
   2   3  12       63.09       67.12      4.69 o 
   3   3  12      683.28      666.30     15.77 o 
   4   3  12      664.38      664.84     32.42 o 
   5   3  12       74.57       87.33      6.21 o 
   6   3  12        8.28        7.10      3.90 o 
  -5   4  12     1034.34      983.60     23.49 o 
  -4   4  12      654.06      674.69     19.27 o 
  -3   4  12      624.99      671.30     21.49 o 
  -2   4  12     1356.57     1418.58     28.84 o 
  -1   4  12       95.85       98.43      9.17 o 
   0   4  12      154.32      154.15     10.19 o 
   1   4  12       68.97       61.88      7.23 o 
   2   4  12       98.32      100.53      5.80 o 
   3   4  12       12.64       12.15      3.46 o 
   4   4  12       55.93       48.59      4.98 o 
   5   4  12        6.64        7.56      3.85 o 
   6   4  12       24.99       24.00      5.10 o 
  -4   5  12       80.89       80.15      6.40 o 
  -3   5  12       88.13      101.03      6.78 o 
  -2   5  12       14.14       13.70      5.10 o 
  -1   5  12      129.67      143.32     11.49 o 
   0   5  12      190.61      183.24     15.66 o 
   1   5  12       90.91       74.48      8.15 o 
   2   5  12       17.21       15.01      5.19 o 
   3   5  12        1.94        1.08      3.08 o 
   4   5  12       90.06       98.42     13.99 o 
   5   5  12      323.29      337.82     11.46 o 
   6   5  12      478.50      503.06     29.83 o 
  -4   6  12       12.11       10.47      4.32 o 
  -3   6  12       10.33       11.09      5.00 o 
  -2   6  12       42.02       37.72      4.88 o 
  -1   6  12      101.76       99.11      8.52 o 
   0   6  12      162.32      164.58      8.15 o 
   1   6  12      484.54      471.34     19.64 o 
   2   6  12       90.43       91.90      8.89 o 
   3   6  12      771.74      777.60     35.85 o 
   4   6  12      332.58      337.26     14.82 o 
   5   6  12        2.83        4.53      3.82 o 
  -3   7  12        2.98        6.21      4.19 o 
  -2   7  12        0.14        5.22      3.72 o 
  -1   7  12       14.89       24.44      4.38 o 
   0   7  12      368.52      334.05     14.64 o 
   1   7  12      163.57      162.49     11.86 o 
   2   7  12        4.45       -0.74      4.45 o 
   3   7  12       23.60       24.83      6.48 o 
   4   7  12       40.18       56.85      8.99 o 
   5   7  12      392.81      410.71     13.20 o 
  -2   8  12      757.72      787.58     19.95 o 
  -1   8  12     1179.75     1245.63     26.70 o 
   0   8  12      759.85      695.90     23.90 o 
   1   8  12       40.14       32.61      6.30 o 
   2   8  12       90.71       78.74      9.08 o 
   3   8  12        2.92        2.22      5.19 o 
   4   8  12       13.99       19.27      6.48 o 
   0   9  12      141.85      135.62     10.75 o 
   1   9  12      116.98      101.90      9.08 o 
   2   9  12       20.37       21.12      6.86 o 
  -1  -4  13        4.81       12.82      4.39 o 
   0  -4  13        0.64        1.95      3.79 o 
   1  -4  13       14.20        8.63      4.19 o 
   2  -4  13       28.26       37.61      7.78 o 
  -2  -3  13       94.90      101.16     10.56 o 
  -1  -3  13       21.34       25.75      6.67 o 
   0  -3  13      116.83      117.98      7.07 o 
   1  -3  13       56.73       69.64      7.60 o 
   2  -3  13       42.70       40.20      7.23 o 
   3  -3  13      230.59      233.26     14.08 o 
   4  -3  13      150.50      155.08     12.60 o 
  -3  -2  13      128.08      126.54     11.86 o 
  -2  -2  13        8.49       16.30      6.67 o 
  -1  -2  13      183.12      176.57     12.41 o 
   0  -2  13        2.99       10.26      3.98 o 
   1  -2  13       23.60       26.87      5.93 o 
   2  -2  13       40.84       49.10      7.04 o 
   3  -2  13        9.14       12.04      5.93 o 
   4  -2  13      449.94      456.89     19.64 o 
  -4  -1  13        3.75        0.37      5.93 o 
  -3  -1  13       93.06       87.82     10.19 o 
  -2  -1  13      524.55      524.52     22.23 o 
  -1  -1  13      491.42      500.99     20.94 o 
   0  -1  13      230.32      234.56     13.71 o 
   1  -1  13       15.85        9.08      4.63 o 
   2  -1  13       62.16       74.48      7.78 o 
   3  -1  13      147.10      161.01      7.79 o 
   4  -1  13       18.03       19.28      4.32 o 
   5  -1  13        7.16       10.28      4.38 o 
  -4   0  13      164.82      179.90     14.27 o 
  -3   0  13      606.60      613.08     25.20 o 
  -2   0  13       28.50       30.91      4.54 o 
  -1   0  13      402.19      416.79     21.68 o 
   0   0  13      428.23      438.17     12.18 o 
   1   0  13       39.93       52.68      5.00 o 
   2   0  13      160.18      168.27      7.51 o 
   3   0  13      123.58      137.85      7.21 o 
   4   0  13       42.75       62.14      5.57 o 
   5   0  13        2.89        3.80      4.72 o 
  -4   1  13       66.20       73.14      6.28 o 
  -3   1  13      759.16      734.24     18.52 o 
  -2   1  13      768.43      783.25     22.05 o 
  -1   1  13      198.34      212.11      8.54 o 
   0   1  13       15.39       18.81      4.72 o 
   1   1  13       11.49       10.43      3.29 o 
   2   1  13       55.52       66.20      5.01 o 
   3   1  13       22.58       21.38      8.34 o 
   4   1  13      146.63      145.70      7.60 o 
   5   1  13       96.44      123.15     12.32 o 
   6   1  13       62.91       69.81      6.59 o 
  -4   2  13       26.88       29.32      4.93 o 
  -3   2  13        1.75        4.31      3.77 o 
  -2   2  13      160.26      172.34      8.12 o 
  -1   2  13      225.69      230.39      8.89 o 
   0   2  13       19.10       12.73      3.32 o 
   1   2  13      211.61      207.51     12.23 o 
   2   2  13       34.55       41.74      4.30 o 
   3   2  13        3.02        1.79      3.00 o 
   4   2  13       61.92       68.67      5.70 o 
   5   2  13       55.22       59.98      5.76 o 
   6   2  13      203.10      228.82     14.64 o 
  -4   3  13        1.07        2.52      3.60 o 
  -3   3  13       52.38       50.94      5.84 o 
  -2   3  13       45.11       40.16      4.83 o 
  -1   3  13      164.41      161.50      7.51 o 
   0   3  13     1057.96     1059.48     22.49 o 
   1   3  13      343.82      324.23     15.56 o 
   2   3  13       24.64       22.79      5.93 o 
   3   3  13        1.53       -0.38      3.00 o 
   4   3  13       24.57       30.18      4.52 o 
   5   3  13        0.09        2.86      3.64 o 
   6   3  13        9.90       10.75      6.21 o 
  -4   4  13      215.31      212.36      9.80 o 
  -3   4  13       36.16       33.61      4.77 o 
  -2   4  13      284.35      286.25     11.49 o 
  -1   4  13      220.16      203.81      8.52 o 
   0   4  13      726.04      713.31     23.16 o 
   1   4  13      169.79      162.12     11.30 o 
   2   4  13      340.24      314.04     15.38 o 
   3   4  13      431.93      461.91     13.00 o 
   4   4  13      418.25      421.03     17.69 o 
   5   4  13      113.72      121.57      7.40 o 
  -3   5  13      502.26      514.56     15.17 o 
  -2   5  13      390.49      406.75     12.86 o 
  -1   5  13      123.12      125.72      7.04 o 
   0   5  13        4.18        3.71      4.26 o 
   1   5  13      143.92      135.44     10.93 o 
   2   5  13       27.32       25.94      6.11 o 
   3   5  13        6.81        7.60      5.19 o 
   4   5  13        1.22        2.05      3.60 o 
   5   5  13        2.16        2.50      3.93 o 
  -3   6  13       37.16       37.78      5.41 o 
  -2   6  13       17.64       21.35      4.43 o 
  -1   6  13      107.10      115.23      6.96 o 
   0   6  13      173.28      171.38     10.38 o 
   1   6  13       18.70       16.49      6.30 o 
   2   6  13      115.42      100.98      9.63 o 
   3   6  13      104.41       96.34      9.82 o 
   4   6  13        3.10        4.89      3.60 o 
  -2   7  13       45.56       52.22      5.82 o 
  -1   7  13       12.27       16.15      4.19 o 
   0   7  13       58.84       38.35      6.48 o 
   2   7  13       59.32       76.15      9.08 o 
   3   7  13      112.16      108.57     10.19 o 
   0   8  13       15.45       16.12      6.11 o 
   1   8  13       38.14       39.46      7.04 o 
   2   8  13       64.10       70.41      9.45 o 
  -1  -2  14       10.42       15.93      6.67 o 
   0  -2  14        2.68        3.15      5.19 o 
   1  -2  14        7.46        6.86      5.19 o 
   2  -2  14        9.15        8.52      5.74 o 
   3  -2  14       57.62       60.03      8.71 o 
  -2  -1  14        7.16        6.48      6.11 o 
  -1  -1  14        3.43        6.48      5.56 o 
   0  -1  14        0.10        1.48      5.00 o 
   1  -1  14       82.32       76.70      7.78 o 
   2  -1  14       32.26       32.79      6.48 o 
   3  -1  14       54.00       61.33      8.34 o 
   4  -1  14      261.82      298.67     15.93 o 
  -3   0  14        0.50        8.34      6.48 o 
  -2   0  14      168.48      166.38     13.53 o 
  -1   0  14      184.10      189.54     13.53 o 
   0   0  14        3.20        7.16      3.32 o 
   1   0  14       13.98       19.45      5.93 o 
   2   0  14       99.72       94.48      6.22 o 
   3   0  14      199.18      203.07      9.04 o 
   4   0  14       93.49       95.64      6.88 o 
  -3   1  14        5.81       10.92      4.22 o 
  -2   1  14       49.24       36.82      5.06 o 
  -1   1  14      472.53      492.46     14.00 o 
   0   1  14      635.56      626.42     20.94 o 
   1   1  14      382.09      405.57     17.97 o 
   2   1  14       21.38       22.76      4.06 o 
   3   1  14        8.18       11.21      3.92 o 
   4   1  14      129.58      127.83      8.80 o 
  -3   2  14       28.98       38.71      5.22 o 
  -2   2  14      459.30      498.49     14.64 o 
  -1   2  14      509.49      523.20     16.30 o 
   0   2  14       73.10       72.63      7.04 o 
   1   2  14        6.47       14.82      5.74 o 
   2   2  14       26.54       26.12      6.30 o 
   3   2  14        2.10        3.37      3.47 o 
   4   2  14       71.51       70.52      6.01 o 
  -3   3  14       12.64        9.46      4.04 o 
  -2   3  14       92.20       91.15      7.97 o 
  -1   3  14      201.17      187.13      8.41 o 
   0   3  14        0.51       -1.11      3.89 o 
   1   3  14       12.53       12.97      5.93 o 
   2   3  14       26.44       20.75      5.93 o 
   3   3  14       18.57       12.24      3.79 o 
   4   3  14        1.20       -1.67      3.41 o 
  -2   4  14       25.22       25.49      4.64 o 
  -1   4  14        8.85        8.45      3.79 o 
   0   4  14      182.54      165.27     10.38 o 
   1   4  14      397.51      375.74     17.97 o 
   2   4  14        1.28        4.08      5.00 o 
   3   4  14        0.17       -0.19      5.19 o 
   4   4  14        7.61       11.35      4.05 o 
  -2   5  14       51.46       38.40      5.33 o 
  -1   5  14       56.31       53.99      5.54 o 
   0   5  14       81.56       75.78      7.78 o 
   1   5  14     1866.48     1813.86     52.25 o 
   2   5  14     1054.18     1014.02     33.54 o 
   3   5  14      341.70      332.76     17.23 o 
   4   5  14       37.53       47.46      5.44 o 
  -1   6  14      214.63      210.10     12.60 o 
   0   6  14      238.55      232.52     12.60 o 
   2   6  14        0.37        1.11      5.56 o 
   3   6  14        0.28        1.48      5.19 o 
  -1   1  15        4.56       -0.14      3.65 o 
   0   1  15       20.26       20.20      5.37 o 
   2   1  15       77.06       66.70      8.89 o 
  -1   2  15      271.94      284.50     18.90 o 
   0   2  15      403.03      387.23     16.12 o 
   2   2  15        1.74        6.67      5.56 o 
   3   2  15        9.73       12.41      6.48 o 
  -1   3  15      362.47      360.92     16.12 o 
   0   3  15        0.40        0.56      4.45 o 
   2   3  15        8.81        6.11      5.56 o 
   3   3  15        1.62        0.00      5.56 o 
   0   4  15       64.87       66.88      7.60 o 
   2   4  15       20.67       26.12      7.41 o 
                                                 
